# Supplementary material for: Oxygen nanoclustering evades inverse Hall-Petch softening
Source: Nat Commun. 2025 Nov 27;16:10602. doi: 10.1038/s41467-025-66181-1 (PMC12660734; doi:10.1038/s41467-025-66181-1)
Supplement: Supplementary file 3 — Source Data [file 41467_2025_66181_MOESM3_ESM.xlsx]

## Sheet: Fig. 1c
distance (nm)	O (at.%)	Cr (at.%)	Co (at.%)	Ni (at.%)
0	11.8524	28.1793	28.7613	31.1932
1	12.4283	28.7024	28.2052	30.6558
2	13.0166	29.4562	27.3123	30.2088
3	13.4829	29.2247	27.1156	30.1537
4	12.7481	28.3157	27.9306	30.9855
5	11.4386	27.8351	28.78	31.9422
6	11.0832	27.5444	28.7009	32.6628
7	11.3538	27.6208	28.3573	32.6372
8	12.0348	28.3628	27.8402	31.7185
9	12.6978	28.7601	27.302	31.1717
10	12.4876	28.1926	28.2747	30.9795
11	11.6158	27.9373	28.994	31.4126
12	11.6144	28.7009	28.3886	31.2679
13	12.2096	29.2261	28.4115	30.148
14	12.4024	29.1079	28.3571	30.1322
15	12.5095	28.758	28.1002	30.6307
16	12.1605	28.1576	29.5389	30.1387
17	11.7035	27.9081	30.0672	30.2984
18	11.6356	28.7236	29.1573	30.4355
19	12.2381	29.1941	28.5831	29.9196
20	12.6546	28.682	28.9522	29.6455
21	12.8134	28.0307	29.8343	29.2833
22	12.2545	27.3833	30.5889	29.7676
23	11.4976	28.1679	29.4609	30.8717
24	12.4994	30.1497	27.0525	30.2873
25	13.6519	30.0684	26.8792	29.3905
26	12.8872	28.1955	28.0715	30.8441
27	11.1192	27.038	29.0354	32.8045
28	11.2263	27.6889	29.042	32.024
29	12.5494	29.1348	28.1742	30.1173
30	13.1473	29.1809	28.2006	29.4648
31	12.214	28.017	29.2223	30.5408
32	11.7691	28.0525	29.0442	31.0985
33	12.789	28.9437	28.3959	29.843
34	12.7948	28.7331	29.1214	29.3457
35	11.8684	27.745	29.6692	30.715
36	11.8793	28.1713	28.578	31.3572
37	12.1095	28.712	28.3694	30.7726
38	12.2711	28.3428	29.066	30.2839
39	12.3144	28.451	29.0359	30.1853
40	12.0516	28.7483	28.8891	30.302
41	11.8313	29.1517	29.3853	29.6027
42	11.5785	29.1429	29.8797	29.3725
43	11.6618	29.1264	29.3187	29.8885
44	12.3447	29.4534	27.7243	30.4745
45	12.7249	29.4544	27.1361	30.6751
46	12.0412	29.1217	28.2614	30.5521
47	11.3136	28.4079	29.2501	30.9933
48	10.7	28.8235	29.6851	30.7689
49	10.9772	29.8933	29.5307	29.5951
50	11.9301	30.7493	28.5735	28.7459
51	12.2256	30.2404	27.9698	29.5554
52	12.5037	29.2035	28.3351	29.9264
53	12.5065	29.1407	28.4639	29.8599
54	12.0889	29.1179	27.7618	31.0258
55	12.5451	29.5516	27.0188	30.8771
56	12.4794	29.0411	27.8578	30.593
57	12.0586	28.3551	28.5799	30.9809
58	12.335	28.9162	28.3104	30.4302
59	12.3717	29.8029	28.1698	29.632
60	12.0715	29.8248	28.324	29.75
61	12.1843	29.1599	28.6551	29.9786
62	13.0641	30.1155	27.4211	29.368
63	14.3209	30.8662	26.0591	28.7262
64	13.9582	29.5946	27.0478	29.3883
65	11.941	27.3629	29.7005	30.9603
66	11.481	26.9824	29.6475	31.8553
67	12.6565	29.1061	27.8979	30.3326
68	13.9831	30.6363	27.0923	28.2852
69	13.3721	29.2237	28.0759	29.3163
70	11.4843	27.7744	30.3616	30.3675
71	10.4708	28.8693	30.3062	30.3509
72	11.7731	30.3732	28.3462	29.5074
73	13.3314	30.1261	27.7087	28.8338
74	12.7447	28.6839	28.573	29.9979
75	11.3612	27.7996	29.6186	31.2189
76	11.7206	29.4756	28.1768	30.6176
77	13.2618	31.8063	26.0063	28.8941
78	12.9498	31.0449	26.7737	29.1996
79	11.7585	29.0575	28.4704	30.6814
80	11.7956	28.6024	28.6167	30.9531

## Sheet: Fig. 1e
Grain size (nm)	Frequency (%)		Gaussian Fit Curve
1	0.66355	Grain size (nm)	Frequency (%)
1.5	2.71302	1	1.81007
2	11.4108	1.00501	1.82667
2.5	21.5082	1.01001	1.84347
3	22.1206	1.01502	1.86049
3.5	19.5712	1.02002	1.87773
4	10.1171	1.02503	1.89518
4.5	7.34934	1.03003	1.91286
5	2.67553	1.03504	1.93075
5.5	0.63231	1.04004	1.94887
6	1.2384	1.04505	1.96721
		1.05005	1.98578
		1.05506	2.00457
		1.06006	2.0236
		1.06507	2.04287
		1.07007	2.06236
		1.07508	2.0821
		1.08008	2.10207
		1.08509	2.12228
		1.09009	2.14274
		1.0951	2.16344
		1.1001	2.18439
		1.10511	2.20559
		1.11011	2.22703
		1.11512	2.24874
		1.12012	2.27069
		1.12513	2.2929
		1.13013	2.31538
		1.13514	2.33811
		1.14014	2.3611
		1.14515	2.38436
		1.15015	2.40789
		1.15516	2.43169
		1.16016	2.45575
		1.16517	2.48009
		1.17017	2.50471
		1.17518	2.5296
		1.18018	2.55477
		1.18519	2.58022
		1.19019	2.60595
		1.1952	2.63197
		1.2002	2.65827
		1.20521	2.68486
		1.21021	2.71174
		1.21522	2.73892
		1.22022	2.76639
		1.22523	2.79415
		1.23023	2.82221
		1.23524	2.85058
		1.24024	2.87924
		1.24525	2.90821
		1.25025	2.93748
		1.25526	2.96706
		1.26026	2.99695
		1.26527	3.02715
		1.27027	3.05767
		1.27528	3.0885
		1.28028	3.11964
		1.28529	3.15111
		1.29029	3.18289
		1.2953	3.21499
		1.3003	3.24742
		1.30531	3.28018
		1.31031	3.31326
		1.31532	3.34667
		1.32032	3.38041
		1.32533	3.41448
		1.33033	3.44889
		1.33534	3.48363
		1.34034	3.51871
		1.34535	3.55412
		1.35035	3.58988
		1.35536	3.62598
		1.36036	3.66242
		1.36537	3.69921
		1.37037	3.73634
		1.37538	3.77382
		1.38038	3.81165
		1.38539	3.84983
		1.39039	3.88836
		1.3954	3.92725
		1.4004	3.96649
		1.40541	4.00609
		1.41041	4.04604
		1.41542	4.08636
		1.42042	4.12703
		1.42543	4.16806
		1.43043	4.20946
		1.43544	4.25122
		1.44044	4.29335
		1.44545	4.33584
		1.45045	4.3787
		1.45546	4.42193
		1.46046	4.46552
		1.46547	4.50949
		1.47047	4.55383
		1.47548	4.59854
		1.48048	4.64362
		1.48549	4.68908
		1.49049	4.73491
		1.4955	4.78112
		1.5	4.82303
		1.5005	4.82771
		1.50551	4.87467
		1.51051	4.92201
		1.51552	4.96973
		1.52052	5.01783
		1.52553	5.06631
		1.53053	5.11517
		1.53554	5.16441
		1.54054	5.21403
		1.54555	5.26403
		1.55055	5.31442
		1.55556	5.36519
		1.56056	5.41634
		1.56557	5.46788
		1.57057	5.5198
		1.57558	5.57211
		1.58058	5.6248
		1.58559	5.67787
		1.59059	5.73133
		1.5956	5.78517
		1.6006	5.8394
		1.60561	5.89401
		1.61061	5.94901
		1.61562	6.00439
		1.62062	6.06015
		1.62563	6.1163
		1.63063	6.17284
		1.63564	6.22975
		1.64064	6.28705
		1.64565	6.34474
		1.65065	6.4028
		1.65566	6.46125
		1.66066	6.52008
		1.66567	6.57929
		1.67067	6.63888
		1.67568	6.69885
		1.68068	6.7592
		1.68569	6.81992
		1.69069	6.88102
		1.6957	6.9425
		1.7007	7.00436
		1.70571	7.06659
		1.71071	7.12919
		1.71572	7.19216
		1.72072	7.25551
		1.72573	7.31922
		1.73073	7.38331
		1.73574	7.44776
		1.74074	7.51257
		1.74575	7.57775
		1.75075	7.6433
		1.75576	7.7092
		1.76076	7.77547
		1.76577	7.84209
		1.77077	7.90907
		1.77578	7.97641
		1.78078	8.04409
		1.78579	8.11213
		1.79079	8.18052
		1.7958	8.24925
		1.8008	8.31833
		1.80581	8.38775
		1.81081	8.45752
		1.81582	8.52762
		1.82082	8.59805
		1.82583	8.66883
		1.83083	8.73993
		1.83584	8.81136
		1.84084	8.88312
		1.84585	8.9552
		1.85085	9.0276
		1.85586	9.10033
		1.86086	9.17336
		1.86587	9.24671
		1.87087	9.32037
		1.87588	9.39434
		1.88088	9.46861
		1.88589	9.54319
		1.89089	9.61806
		1.8959	9.69322
		1.9009	9.76868
		1.90591	9.84443
		1.91091	9.92046
		1.91592	9.99677
		1.92092	10.0734
		1.92593	10.1502
		1.93093	10.2274
		1.93594	10.3048
		1.94094	10.3824
		1.94595	10.4603
		1.95095	10.5385
		1.95596	10.617
		1.96096	10.6956
		1.96597	10.7746
		1.97097	10.8537
		1.97598	10.9331
		1.98098	11.0127
		1.98599	11.0926
		1.99099	11.1727
		1.996	11.253
		2	11.3174
		2.001	11.3335
		2.00601	11.4142
		2.01101	11.4951
		2.01602	11.5763
		2.02102	11.6576
		2.02603	11.7391
		2.03103	11.8208
		2.03604	11.9027
		2.04104	11.9847
		2.04605	12.0669
		2.05105	12.1493
		2.05606	12.2319
		2.06106	12.3146
		2.06607	12.3975
		2.07107	12.4805
		2.07608	12.5636
		2.08108	12.6469
		2.08609	12.7303
		2.09109	12.8138
		2.0961	12.8975
		2.1011	12.9812
		2.10611	13.0651
		2.11111	13.1491
		2.11612	13.2331
		2.12112	13.3173
		2.12613	13.4015
		2.13113	13.4859
		2.13614	13.5703
		2.14114	13.6547
		2.14615	13.7392
		2.15115	13.8238
		2.15616	13.9084
		2.16116	13.9931
		2.16617	14.0778
		2.17117	14.1625
		2.17618	14.2473
		2.2012	14.6712
		2.20621	14.756
		2.21121	14.8407
		2.21622	14.9254
		2.22122	15.0101
		2.22623	15.0947
		2.23123	15.1793
		2.23624	15.2638
		2.24124	15.3483
		2.24625	15.4327
		2.25125	15.517
		2.25626	15.6013
		2.26126	15.6854
		2.26627	15.7695
		2.27127	15.8535
		2.27628	15.9373
		2.28128	16.021
		2.28629	16.1047
		2.29129	16.1881
		2.2963	16.2715
		2.3013	16.3547
		2.30631	16.4377
		2.31131	16.5206
		2.31632	16.6033
		2.32132	16.6858
		2.32633	16.7682
		2.33133	16.8504
		2.33634	16.9323
		2.34134	17.0141
		2.34635	17.0957
		2.35135	17.177
		2.35636	17.2581
		2.36136	17.339
		2.36637	17.4197
		2.37137	17.5001
		2.37638	17.5802
		2.38138	17.6601
		2.38639	17.7398
		2.39139	17.8191
		2.3964	17.8982
		2.4014	17.9769
		2.40641	18.0554
		2.41141	18.1336
		2.41642	18.2114
		2.42142	18.289
		2.42643	18.3662
		2.43143	18.4431
		2.43644	18.5196
		2.44144	18.5958
		2.44645	18.6716
		2.45145	18.7471
		2.45646	18.8222
		2.46146	18.8969
		2.46647	18.9712
		2.47147	19.0452
		2.47648	19.1187
		2.48148	19.1919
		2.48649	19.2646
		2.49149	19.3369
		2.4965	19.4087
		2.5	19.4588
		2.5015	19.4802
		2.50651	19.5512
		2.51151	19.6217
		2.51652	19.6918
		2.52152	19.7614
		2.52653	19.8306
		2.53153	19.8992
		2.53654	19.9674
		2.54154	20.0351
		2.54655	20.1023
		2.55155	20.169
		2.55656	20.2352
		2.56156	20.3008
		2.56657	20.366
		2.57157	20.4306
		2.57658	20.4946
		2.58158	20.5582
		2.58659	20.6211
		2.59159	20.6835
		2.5966	20.7454
		2.6016	20.8066
		2.60661	20.8673
		2.61161	20.9274
		2.61662	20.9869
		2.62162	21.0459
		2.62663	21.1042
		2.63163	21.1619
		2.63664	21.219
		2.64164	21.2754
		2.64665	21.3313
		2.65165	21.3865
		2.65666	21.441
		2.66166	21.4949
		2.66667	21.5482
		2.67167	21.6008
		2.67668	21.6528
		2.68168	21.704
		2.68669	21.7546
		2.69169	21.8046
		2.6967	21.8538
		2.7017	21.9024
		2.70671	21.9502
		2.71171	21.9974
		2.71672	22.0438
		2.72172	22.0895
		2.72673	22.1346
		2.73173	22.1789
		2.73674	22.2224
		2.74174	22.2653
		2.74675	22.3074
		2.75175	22.3488
		2.75676	22.3894
		2.76176	22.4293
		2.76677	22.4684
		2.77177	22.5067
		2.77678	22.5443
		2.78178	22.5812
		2.78679	22.6172
		2.79179	22.6525
		2.7968	22.687
		2.8018	22.7208
		2.80681	22.7537
		2.81181	22.7859
		2.81682	22.8172
		2.82182	22.8478
		2.82683	22.8776
		2.83183	22.9065
		2.83684	22.9347
		2.84184	22.962
		2.84685	22.9886
		2.85185	23.0143
		2.85686	23.0392
		2.86186	23.0632
		2.86687	23.0865
		2.87187	23.1089
		2.87688	23.1305
		2.88188	23.1513
		2.88689	23.1712
		2.89189	23.1903
		2.8969	23.2086
		2.9019	23.226
		2.90691	23.2425
		2.91191	23.2583
		2.91692	23.2731
		2.92192	23.2872
		2.92693	23.3004
		2.93193	23.3127
		2.93694	23.3242
		2.94194	23.3348
		2.94695	23.3446
		2.95195	23.3535
		2.95696	23.3615
		2.96196	23.3687
		2.96697	23.3751
		2.97197	23.3805
		2.97698	23.3852
		2.98198	23.3889
		2.98699	23.3918
		2.99199	23.3938
		2.997	23.395
		3	23.3953
		3.002	23.3953
		3.00701	23.3948
		3.01201	23.3934
		3.01702	23.3911
		3.02202	23.388
		3.02703	23.384
		3.03203	23.3791
		3.03704	23.3734
		3.04204	23.3668
		3.04705	23.3594
		3.05205	23.3511
		3.05706	23.3419
		3.06206	23.3319
		3.06707	23.3211
		3.07207	23.3093
		3.07708	23.2968
		3.08208	23.2833
		3.08709	23.2691
		3.09209	23.254
		3.0971	23.238
		3.1021	23.2212
		3.10711	23.2036
		3.11211	23.1851
		3.11712	23.1657
		3.12212	23.1456
		3.12713	23.1246
		3.13213	23.1028
		3.13714	23.0801
		3.14214	23.0566
		3.14715	23.0323
		3.15215	23.0072
		3.15716	22.9812
		3.16216	22.9545
		3.16717	22.9269
		3.17217	22.8985
		3.17718	22.8693
		3.18218	22.8394
		3.18719	22.8086
		3.19219	22.777
		3.1972	22.7446
		3.2022	22.7114
		3.20721	22.6775
		3.21221	22.6428
		3.21722	22.6073
		3.22222	22.571
		3.22723	22.5339
		3.23223	22.4961
		3.23724	22.4575
		3.24224	22.4182
		3.24725	22.3781
		3.25225	22.3373
		3.25726	22.2957
		3.26226	22.2534
		3.26727	22.2104
		3.27227	22.1666
		3.27728	22.1221
		3.28228	22.0769
		3.28729	22.0309
		3.29229	21.9843
		3.2973	21.9369
		3.3023	21.8889
		3.30731	21.8402
		3.31231	21.7907
		3.31732	21.7406
		3.32232	21.6898
		3.32733	21.6384
		3.33233	21.5862
		3.33734	21.5334
		3.34234	21.48
		3.34735	21.4259
		3.35235	21.3711
		3.35736	21.3158
		3.36236	21.2598
		3.36737	21.2031
		3.37237	21.1459
		3.37738	21.088
		3.38238	21.0295
		3.38739	20.9704
		3.39239	20.9107
		3.3974	20.8505
		3.4024	20.7896
		3.40741	20.7282
		3.41241	20.6662
		3.41742	20.6036
		3.42242	20.5405
		3.42743	20.4768
		3.43243	20.4126
		3.43744	20.3479
		3.44244	20.2826
		3.44745	20.2168
		3.45245	20.1505
		3.45746	20.0836
		3.46246	20.0163
		3.46747	19.9485
		3.47247	19.8801
		3.47748	19.8113
		3.48248	19.7421
		3.48749	19.6723
		3.49249	19.6021
		3.4975	19.5314
		3.5	19.4959
		3.5025	19.4603
		3.50751	19.3888
		3.51251	19.3168
		3.51752	19.2443
		3.52252	19.1715
		3.52753	19.0983
		3.53253	19.0246
		3.53754	18.9506
		3.54254	18.8761
		3.54755	18.8013
		3.55255	18.7261
		3.55756	18.6505
		3.56256	18.5746
		3.56757	18.4983
		3.57257	18.4217
		3.57758	18.3447
		3.58258	18.2674
		3.58759	18.1898
		3.59259	18.1118
		3.5976	18.0336
		3.6026	17.955
		3.60761	17.8762
		3.61261	17.797
		3.61762	17.7176
		3.62262	17.6379
		3.62763	17.5579
		3.63263	17.4777
		3.63764	17.3972
		3.64264	17.3165
		3.64765	17.2356
		3.65265	17.1544
		3.65766	17.073
		3.66266	16.9913
		3.66767	16.9095
		3.67267	16.8275
		3.67768	16.7453
		3.68268	16.6628
		3.68769	16.5803
		3.69269	16.4975
		3.6977	16.4146
		3.7027	16.3315
		3.70771	16.2483
		3.71271	16.1649
		3.71772	16.0814
		3.72272	15.9977
		3.72773	15.914
		3.73273	15.8301
		3.73774	15.7461
		3.74274	15.662
		3.74775	15.5778
		3.75275	15.4936
		3.75776	15.4092
		3.76276	15.3248
		3.76777	15.2403
		3.77277	15.1557
		3.77778	15.0711
		3.78278	14.9865
		3.78779	14.9018
		3.79279	14.8171
		3.7978	14.7323
		3.82783	14.2237
		3.83283	14.1389
		3.83784	14.0542
		3.84284	13.9695
		3.84785	13.8849
		3.85285	13.8002
		3.85786	13.7157
		3.86286	13.6312
		3.86787	13.5467
		3.87287	13.4624
		3.87788	13.3781
		3.88288	13.2938
		3.88789	13.2097
		3.89289	13.1257
		3.8979	13.0417
		3.9029	12.9579
		3.90791	12.8741
		3.91291	12.7905
		3.91792	12.707
		3.92292	12.6237
		3.92793	12.5404
		3.93293	12.4573
		3.93794	12.3743
		3.94294	12.2915
		3.94795	12.2089
		3.95295	12.1264
		3.95796	12.044
		3.96296	11.9618
		3.96797	11.8798
		3.97297	11.798
		3.97798	11.7164
		3.98298	11.6349
		3.98799	11.5536
		3.99299	11.4726
		3.998	11.3917
		4	11.3594
		4.003	11.311
		4.00801	11.2306
		4.01301	11.1503
		4.01802	11.0703
		4.02302	10.9905
		4.02803	10.911
		4.03303	10.8316
		4.03804	10.7525
		4.04304	10.6737
		4.04805	10.5951
		4.05305	10.5167
		4.05806	10.4386
		4.06306	10.3607
		4.06807	10.2832
		4.07307	10.2058
		4.07808	10.1288
		4.08308	10.052
		4.08809	9.97547
		4.09309	9.89924
		4.0981	9.82328
		4.1031	9.74762
		4.10811	9.67224
		4.11311	9.59716
		4.11812	9.52237
		4.12312	9.44788
		4.12813	9.37369
		4.13313	9.29981
		4.13814	9.22624
		4.14314	9.15297
		4.14815	9.08002
		4.15315	9.00739
		4.15816	8.93508
		4.16316	8.86309
		4.16817	8.79142
		4.17317	8.72008
		4.17818	8.64907
		4.18318	8.57839
		4.18819	8.50804
		4.19319	8.43804
		4.1982	8.36837
		4.2032	8.29904
		4.20821	8.23006
		4.21321	8.16142
		4.21822	8.09313
		4.22322	8.02519
		4.22823	7.9576
		4.23323	7.89037
		4.23824	7.82349
		4.24324	7.75696
		4.24825	7.6908
		4.25325	7.62499
		4.25826	7.55955
		4.26326	7.49447
		4.26827	7.42976
		4.27327	7.36541
		4.27828	7.30143
		4.28328	7.23782
		4.28829	7.17457
		4.29329	7.1117
		4.2983	7.04921
		4.3033	6.98708
		4.30831	6.92533
		4.31331	6.86396
		4.31832	6.80296
		4.32332	6.74234
		4.32833	6.68209
		4.33333	6.62223
		4.33834	6.56275
		4.34334	6.50364
		4.34835	6.44492
		4.35335	6.38658
		4.35836	6.32862
		4.36336	6.27104
		4.36837	6.21385
		4.37337	6.15704
		4.37838	6.10061
		4.38338	6.04457
		4.38839	5.98891
		4.39339	5.93364
		4.3984	5.87875
		4.4034	5.82424
		4.40841	5.77012
		4.41341	5.71639
		4.41842	5.66304
		4.42342	5.61007
		4.42843	5.55749
		4.43343	5.50529
		4.43844	5.45348
		4.44344	5.40205
		4.44845	5.351
		4.45345	5.30034
		4.45846	5.25006
		4.46346	5.20016
		4.46847	5.15065
		4.47347	5.10151
		4.47848	5.05276
		4.48348	5.00439
		4.48849	4.95639
		4.49349	4.90878
		4.4985	4.86154
		4.5	4.84745
		4.5035	4.81469
		4.50851	4.76821
		4.51351	4.7221
		4.51852	4.67637
		4.52352	4.63102
		4.52853	4.58604
		4.53353	4.54143
		4.53854	4.4972
		4.54354	4.45334
		4.54855	4.40984
		4.55355	4.36672
		4.55856	4.32396
		4.56356	4.28157
		4.56857	4.23955
		4.57357	4.19789
		4.57858	4.15659
		4.58358	4.11566
		4.58859	4.07508
		4.59359	4.03487
		4.5986	3.99501
		4.6036	3.95552
		4.60861	3.91638
		4.61361	3.87759
		4.61862	3.83915
		4.62362	3.80107
		4.62863	3.76334
		4.63363	3.72595
		4.63864	3.68892
		4.64364	3.65223
		4.64865	3.61588
		4.65365	3.57988
		4.65866	3.54422
		4.66366	3.50889
		4.66867	3.47391
		4.67367	3.43926
		4.67868	3.40495
		4.68368	3.37097
		4.68869	3.33732
		4.69369	3.30401
		4.6987	3.27102
		4.7037	3.23835
		4.70871	3.20601
		4.71371	3.174
		4.71872	3.1423
		4.72372	3.11093
		4.72873	3.07987
		4.73373	3.04913
		4.73874	3.01871
		4.74374	2.98859
		4.74875	2.95879
		4.75375	2.92929
		4.75876	2.9001
		4.76376	2.87122
		4.76877	2.84264
		4.77377	2.81436
		4.77878	2.78638
		4.78378	2.7587
		4.78879	2.73131
		4.79379	2.70422
		4.7988	2.67742
		4.8038	2.65091
		4.80881	2.62469
		4.81381	2.59875
		4.81882	2.5731
		4.82382	2.54772
		4.82883	2.52263
		4.83383	2.49782
		4.83884	2.47328
		4.84384	2.44902
		4.84885	2.42503
		4.85385	2.40131
		4.85886	2.37785
		4.86386	2.35467
		4.86887	2.33175
		4.87387	2.30909
		4.87888	2.28669
		4.88388	2.26455
		4.88889	2.24266
		4.89389	2.22103
		4.8989	2.19965
		4.9039	2.17853
		4.90891	2.15765
		4.91391	2.13701
		4.91892	2.11662
		4.92392	2.09648
		4.92893	2.07657
		4.93393	2.0569
		4.93894	2.03747
		4.94394	2.01828
		4.94895	1.99931
		4.95395	1.98058
		4.95896	1.96207
		4.96396	1.94379
		4.96897	1.92574
		4.97397	1.90791
		4.97898	1.8903
		4.98398	1.8729
		4.98899	1.85573
		4.99399	1.83877
		4.999	1.82202
		5	1.8187
		5.004	1.80548
		5.00901	1.78915
		5.01401	1.77303
		5.01902	1.75712
		5.02402	1.7414
		5.02903	1.72589
		5.03403	1.71058
		5.03904	1.69547
		5.04404	1.68055
		5.04905	1.66582
		5.05405	1.65129
		5.05906	1.63694
		5.06406	1.62279
		5.06907	1.60882
		5.07407	1.59503
		5.07908	1.58143
		5.08408	1.56801
		5.08909	1.55477
		5.09409	1.5417
		5.0991	1.52881
		5.1041	1.51609
		5.10911	1.50355
		5.11411	1.49117
		5.11912	1.47897
		5.12412	1.46693
		5.12913	1.45505
		5.13413	1.44334
		5.13914	1.43179
		5.14414	1.42039
		5.14915	1.40916
		5.15415	1.39808
		5.15916	1.38716
		5.16416	1.37638
		5.16917	1.36576
		5.17417	1.35529
		5.17918	1.34497
		5.18418	1.33479
		5.18919	1.32476
		5.19419	1.31487
		5.1992	1.30512
		5.2042	1.29551
		5.20921	1.28604
		5.21421	1.2767
		5.21922	1.2675
		5.22422	1.25844
		5.22923	1.2495
		5.23423	1.2407
		5.23924	1.23202
		5.24424	1.22347
		5.24925	1.21505
		5.25425	1.20675
		5.25926	1.19857
		5.26426	1.19052
		5.26927	1.18258
		5.27427	1.17476
		5.27928	1.16706
		5.28428	1.15948
		5.28929	1.15201
		5.29429	1.14465
		5.2993	1.1374
		5.3043	1.13027
		5.30931	1.12324
		5.31431	1.11632
		5.31932	1.1095
		5.32432	1.10279
		5.32933	1.09618
		5.33433	1.08968
		5.33934	1.08327
		5.34434	1.07696
		5.34935	1.07076
		5.35435	1.06465
		5.35936	1.05863
		5.36436	1.05271
		5.36937	1.04688
		5.37437	1.04114
		5.37938	1.0355
		5.38438	1.02994
		5.38939	1.02447
		5.39439	1.01909
		5.3994	1.01379
		5.4044	1.00858
		5.40941	1.00346
		5.41441	0.998412
		5.41942	0.993448
		5.42442	0.988565
		5.42943	0.983761
		5.43443	0.979035
		5.43944	0.974387
		5.44444	0.969814
		5.44945	0.965316
		5.45445	0.960891
		5.45946	0.95654
		5.46446	0.95226
		5.46947	0.948052
		5.47447	0.943913
		5.47948	0.939843
		5.48448	0.93584
		5.48949	0.931905
		5.49449	0.928035
		5.4995	0.924231
		5.5	0.923854
		5.5045	0.92049
		5.50951	0.916813
		5.51451	0.913198
		5.51952	0.909644
		5.52452	0.90615
		5.52953	0.902716
		5.53453	0.899341
		5.53954	0.896024
		5.54454	0.892763
		5.54955	0.889559
		5.55455	0.886409
		5.55956	0.883315
		5.56456	0.880273
		5.56957	0.877285
		5.57457	0.874349
		5.57958	0.871464
		5.58458	0.868629
		5.58959	0.865844
		5.59459	0.863108
		5.5996	0.86042
		5.6046	0.85778
		5.60961	0.855187
		5.61461	0.852639
		5.61962	0.850137
		5.62462	0.847679
		5.62963	0.845265
		5.63463	0.842895
		5.63964	0.840567
		5.64464	0.83828
		5.64965	0.836035
		5.65465	0.833831
		5.65966	0.831666
		5.66466	0.829541
		5.66967	0.827455
		5.67467	0.825406
		5.67968	0.823395
		5.68468	0.821421
		5.68969	0.819483
		5.69469	0.81758
		5.6997	0.815713
		5.7047	0.81388
		5.70971	0.812081
		5.71471	0.810315
		5.71972	0.808583
		5.72472	0.806882
		5.72973	0.805214
		5.73473	0.803576
		5.73974	0.801969
		5.74474	0.800393
		5.74975	0.798846
		5.75475	0.797328
		5.75976	0.795839
		5.76476	0.794379
		5.76977	0.792946
		5.77477	0.79154
		5.77978	0.790161
		5.78478	0.788809
		5.78979	0.787482
		5.79479	0.786181
		5.7998	0.784905
		5.8048	0.783654
		5.80981	0.782427
		5.81481	0.781223
		5.81982	0.780043
		5.82482	0.778886
		5.82983	0.777751
		5.83483	0.776639
		5.83984	0.775548
		5.84484	0.774479
		5.84985	0.77343
		5.85485	0.772403
		5.85986	0.771395
		5.86486	0.770408
		5.86987	0.76944
		5.87487	0.768491
		5.87988	0.767561
		5.88488	0.76665
		5.88989	0.765757
		5.89489	0.764882
		5.8999	0.764024
		5.9049	0.763184
		5.90991	0.76236
		5.91491	0.761553
		5.91992	0.760763
		5.92492	0.759988
		5.92993	0.759229
		5.93493	0.758486
		5.93994	0.757757
		5.94494	0.757044
		5.94995	0.756345
		5.95495	0.75566
		5.95996	0.75499
		5.96496	0.754333
		5.96997	0.75369
		5.97497	0.75306
		5.97998	0.752443
		5.98498	0.751839
		5.98999	0.751248
		5.99499	0.750669
		6	0.750101

## Sheet: Fig.1h
Distance (nm)	Intensity of blue region	Intensity of red region
0	1245.33	2884.51
0.15683	1360.63	3158.71
0.31365	1421.93	3292.77
0.47048	1428.93	3324.3
0.62731	1384.75	3286.06
0.78413	1295.92	3205.88
0.94096	1172.38	3106.73
1.09778	1027.48	3006.69
1.25461	861.43	2931.77
1.41144	699.382	2811.97
1.56826	598.94	2828.85
1.72509	652.94	2787.15
1.88192	778.299	2750.73
2.03874	1016.97	2796.27
2.19557	1263.76	2845.54
2.3524	1489.85	2832.89
2.50922	1729.88	2859.85
2.66605	1885.38	2867.22
2.82287	2038.59	2933.54
2.9797	2131.41	2971.16
3.13653	2176.55	2997.26
3.29335	2196.15	2954.61
3.45018	2184	2889.66
3.60701	2052.55	2791.14
3.76383	1857.04	2855.74
3.92066	1682.58	2894.42
4.07748	1427.43	2941.3
4.23431	1316.52	3041.61
4.39114	1203.32	3089.49
4.54796	1124.66	3082.56
4.70479	1015.87	3090.72
4.86162	863.67	3001.05
5.01844	716.161	2975.9
5.17527	607.959	2938.5
5.3321	535.773	3028.17
5.48892	516.863	3106.36
5.64575	575.905	3080.87
5.80257	745.394	2976.25
5.9594	893.068	2942.81
6.11623	1110.62	2890.81
6.27305	1260.64	2826.05
6.42988	1414.11	2787.41
6.58671	1519.56	2758.8
6.74353	1637.88	2725.42
6.90036	1700.4	2773.39
7.05718	1759.11	2807.93
7.21401	1767.27	2805.07
7.37084	1805.38	2843.48
7.52766	1761.45	2957.53
7.68449	1758.34	3084.75
7.84132	1734.16	3198.23
7.99814	1764.19	3177.7
8.15497	1763.9	3127.9
8.3118	1746.52	3093.81
8.46862	1677.23	3068.87
8.62545	1626.16	3092.99
8.78227	1569.12	3083.83
8.9391	1532.16	3051.07
9.09593	1471.95	3166.26
9.25275	1480	3246.45
9.40958	1520.37	3285.55
9.56641	1593.67	3324.73
9.72323	1551.49	3345.78
9.88006	1472.46	3357
10.0369	1376.88	3398.24
10.1937	1303.81	3335.95
10.3505	1300.53	3203.88
10.5074	1304.17	3073.8
10.6642	1311.39	2964.48
10.821	1355.39	2937.29
10.9778	1467.91	2914.06
11.1347	1566.91	2900.2
11.2915	1583.54	3041.2
11.4483	1542.72	3103
11.6052	1459.75	3236.59
11.762	1408.2	3239.94
11.9188	1298.7	3247.08
12.0756	1201.48	3242.55
12.2325	1253.3	3199.33
12.3893	1445.79	3123.91
12.5461	1624.41	3068.85
12.7029	1810	3047.32
12.8598	1933.02	3040.85
13.0166	1890.38	3005.26
13.1734	1777.24	3034.36
13.3302	1580.29	3008.79
13.4871	1398.49	3014.76
13.6439	1301.23	2962.28
13.8007	1243.16	2973.25
13.9575	1333.67	2917.67
14.1144	1382.86	2993.86
14.2712	1397.29	3032.12
14.428	1448.06	3091.32
14.5848	1495.09	3124.65
14.7417	1429.89	3189.96
14.8985	1409.79	3198.38
15.0553	1423.08	3241.57
15.2121	1440.79	3280.16
15.369	1382.19	3358.01
15.5258	1216.16	3447.53
15.6826	974.743	3543.53
15.8395	749.134	3514.08
15.9963	526.016	3531.13
16.1531	474.357	3519
16.3099	512.347	3541.36
16.4668	698.149	3507.76
16.6236	974.063	3553.39
16.7804	1302.65	3555.94
16.9372	1516.32	3652.04
17.0941	1658.66	3616.84
17.2509	1763.43	3658.46
17.4077	1819.48	3706.98
17.5646	1869.01	3682.62
17.7214	1857.56	3640.77
17.8782	1798.75	3663.57
18.035	1703.9	3610.14
18.1918	1581.32	3610.31
18.3487	1501.1	3530.4
18.5055	1290.23	3489.49
18.6623	1122.46	3502.32
18.8192	931.578	3589.77
18.976	780.062	3656.87
19.1328	692.571	3731.41
19.2896	744.251	3683.32
19.4465	847.977	3589.37
19.6033	1005.17	3460.6
19.7601	1197.29	3302.15
19.9169	1358.05	3045.6
20.0738	1500.54	2885.62
20.2306	1608.86	2800.24
20.3874	1726.98	2840.27
20.5443	1855.87	2889.99
20.7011	1885.07	2914.13
20.8579	1932.14	2909.92
21.0147	1943.62	2941.92
21.1715	1753.55	2986.7
21.3284	1518.37	3067.11
21.4852	1362.72	3062.16
21.642	1161.39	3020.14
21.7989	1063.54	3039.42
21.9557	1011.67	3127.77
22.1125	1111.68	3140.81
22.2693	1220.55	3216.1
22.4262	1362.07	3282.4
22.583	1516.4	3400.27
22.7398	1632.9	3519.98
22.8966	1655.21	3599.51
23.0535	1681.61	3629.55
23.2103	1711.92	3618.12
23.3671	1664.06	3545.51
23.5239	1602.98	3544.72
23.6808	1555.22	3483.19
23.8376	1477.9	3434.92
23.9944	1301.97	3470.31
24.1513	1118.16	3517.77
24.3081	920.658	3519.43
24.4649	767.583	3463.51
24.6217	675.411	3366.7
24.7786	647.028	3313.11
24.9354	750.301	3236.86
25.0922	879.435	3217.51
25.249	1046.41	3175.2
25.4059	1150.9	3200.84
25.5627	1199.85	3178.76
25.7195	1197.19	3142.1
25.8763	1150.77	3069.48
26.0332	1039.9	3002
26.19	914.356	2961.81
26.3468	870.134	2956.29
26.5037	898.185	2998.12
26.6605	1011.95	3007.98
26.8173	1215.64	2920.93
26.9741	1490.74	2802.7
27.1309	1807.3	2680.46
27.2878	2104.17	2692.91
27.4446	2312.07	2655.9
27.6014	2367.54	2669.92
27.7583	2303.2	2743.08
27.9151	2113.76	2851.19
28.0719	1944.43	3006.95
28.2287	1717.46	3174.25
28.3856	1567.04	3273.11
28.5424	1407.41	3314.75
28.6992	1348.12	3331.86
28.856	1194.42	3415.71
29.0129	1075.44	3377.57
29.1697	936.723	3306.31
29.3265	833.165	3188.92
29.4834	761.685	3151.88
29.6402	780.845	3104.95
29.797	840.177	3022.08
29.9538	1010.62	3024.8
30.1106	1232.37	2981.09
30.2675	1512.74	2972.39
30.4243	1806.52	2964.51
30.5811	2073.1	2938.49
30.738	2220.06	2864.13
30.8948	2403.13	2819.13
31.0516	2474.2	2816.69
31.2084	2482.16	2707.39
31.3653	2290.61	2656.42
31.5221	2033.66	2658.44
31.6789	1669.15	2755.4
31.8357	1229.91	2832.72
31.9926	744.531	2907.86
32.1494	332.475	3005.43
32.3062	98.407	3042.43
32.4631	150.219	3027.87
32.6199	411.546	2979.3
32.7767	748.263	2912.44
32.9335	1116.91	2850.95
33.0904	1512.34	2876.26
33.2472	1761.03	2966.92
33.404	1893.5	3071.61
33.5608	1844.08	3219.16
33.7177	1726.1	3354.22
33.8745	1540.56	3475.29
34.0313	1310.52	3551.29
34.1881	1175.6	3652.91
34.345	1080.91	3726.37
34.5018	1028.68	3757.36
34.6586	1106.4	3698.81
34.8154	1178.86	3681.86
34.9723	1219.84	3714.47
35.1291	1257.73	3709.92
35.2859	1261.47	3705.16
35.4427	1267.77	3632.63
35.5996	1268.13	3518.45
35.7564	1348.06	3459.63
35.9132	1453.38	3423.53
36.0701	1482.35	3341.64
36.2269	1456.16	3261.31
36.3837	1465.85	3293.2
36.5405	1436.82	3328.76
36.6974	1475.7	3344.99
36.8542	1559.32	3320.77
37.011	1754.99	3273.73
37.1678	1960.59	3227.4
37.3247	2124.09	3131.67
37.4815	2170.57	3150.53
37.6383	2145.35	3140.69
37.7951	1988.91	3072.7
37.952	1769.74	3042.05
38.1088	1404.48	3025.74
38.2656	1003.25	3052.76
38.4224	660.094	3018.65
38.5793	478.857	2992.84
38.7361	381.068	2962.74
38.8929	453.95	2867.1
39.0498	606.357	2899.26
39.2066	838.763	2933.5
39.3634	1063.29	2965.51
39.5202	1222.69	2934.89
39.6771	1295.73	2950.88
39.8339	1318.48	2939.31
39.9907	1365.38	2952.87
40.1475	1456.4	2958.15
40.3044	1479.34	2958.66
40.4612	1447.3	2989
40.618	1372.87	3070.09
40.7748	1263.09	3138.56
40.9317	1069.33	3289.4
41.0885	916.333	3319.27
41.2453	818.429	3383.07
41.4021	780.729	3374.59
41.559	818.798	3421.65
41.7158	865.478	3460.74
41.8726	912.242	3447.59
42.0294	998.426	3429.05
42.1863	1015.67	3436.1
42.3431	1062.14	3516.02
42.4999	1077.14	3583.76
42.6568	1069.42	3573.15
42.8136	1137.72	3539.66
42.9704	1309.23	3464.08
43.1272	1483.87	3459.86
43.2841	1599.53	3485.37
43.4409	1604.77	3519.59
43.5977	1667.44	3521.08
43.7545	1696.5	3622.23
43.9114	1618.36	3719.97
44.0682	1508.27	3697.41
44.225	1439.02	3643.17
44.3819	1266.08	3558.5
44.5387	1120.87	3563.87
44.6955	967.843	3532.05
44.8523	829.48	3504.04
45.0091	704.415	3437.24
45.166	687.039	3375.08
45.3228	729.828	3338.59
45.4796	743.829	3327.2
45.6365	752.711	3295.31
45.7933	854.192	3243.98
45.9501	971.553	3241.51
46.1069	1029.44	3245.85
46.2638	1158.72	3237.29
46.4206	1276.31	3148.55
46.5774	1299.18	3074.66
46.7342	1310.15	3051.67
46.8911	1191.65	3053.56
47.0479	1025.05	3041.13
47.2047	843.595	3067.51
47.3616	712.423	3100.42
47.5184	607.083	3083.58
47.6752	496.05	3058.27
47.832	430.137	3006.75
47.9888	390.874	2925.9
48.1457	377.129	2843.68
48.3025	335.427	2768.97
48.4593	421.935	2743.96
48.6162	496.572	2687.98
48.773	611.077	2690.85
48.9298	816.388	2729.69
49.0866	1035.69	2802.89
49.2435	1166.44	2831.53
49.4003	1283.91	2817.63
49.5571	1353.73	2764.93
49.7139	1429.02	2640.71
49.8708	1468.8	2539.24
50.0276	1488.03	2525.26
50.1844	1489.29	2547.54
50.3413	1389.49	2635.24
50.4981	1221.02	2756.48
50.6549	970.636	2932.54
50.8117	685.773	3095.83
50.9686	475.099	3182.17
51.1254	353.012	3246.01
51.2822	397.949	3333.7
51.439	534.687	3418.44
51.5959	771.275	3502.92
51.7527	980.355	3584.85
51.9095	1158.02	3562.22
52.0663	1242.65	3480.35
52.2232	1243.58	3443.65
52.38	1214.58	3486.06
52.5368	1089.05	3536.42
52.6936	1036.35	3493.67
52.8505	865.376	3495.42
53.0073	756.912	3575.23
53.1641	665.615	3557.56
53.321	565.395	3576.69
53.4778	496.121	3624.11
53.6346	471.694	3616.37
53.7914	575.797	3669.45
53.9483	579.379	3708.44
54.1051	607.78	3776.23
54.2619	545.59	3746.44
54.4187	527.983	3682.39
54.5756	518.072	3670.88
54.7324	575.799	3730.93
54.8892	770.498	3667.11
55.046	909.122	3579.51
55.2029	1120.35	3495.78
55.3597	1261.65	3366.81
55.5165	1287.62	3276.89
55.6733	1242.06	3249.15
55.8302	1020.47	3136.45
55.987	925.789	3115.58
56.1438	745.972	3055.53
56.3006	767.841	3114.62
56.4575	806.282	3095.83
56.6143	917.059	3083.23
56.7711	1032.26	3059.27
56.928	1237.02	3119.44
57.0848	1456.43	3157.11
57.2416	1590.2	3147.23
57.3984	1649.55	3143.29
57.5553	1684.73	3120.38
57.7121	1632.8	3104.76
57.8689	1587.42	3094.02
58.0257	1500.46	2961.23
58.1826	1506.46	2900.66
58.3394	1456.43	2877.02
58.4962	1408.81	2916.02
58.653	1420.7	2930.67
58.8099	1420.17	2925.59
58.9667	1362.54	2964.01
59.1235	1312.38	2994.58
59.2803	1248.72	3066.3
59.4372	1208.92	3088.27
59.594	1201.85	3120.12
59.7508	1272.04	3181.27
59.9076	1246.69	3318.68
60.0645	1202.42	3396.46
60.2213	1164.1	3449.35
60.3781	1151.48	3432.65
60.535	1129.84	3448.69
60.6918	961.895	3443.12
60.8486	884.399	3439.13
61.0054	863.939	3417.24
61.1623	886.631	3415.11
61.3191	957.767	3427.09
61.4759	1031.29	3436.87
61.6327	1086.62	3441.97
61.7896	1105.12	3422.07
61.9464	1045	3419.29
62.1032	903.896	3451.71
62.26	770.533	3347.06
62.4169	644.123	3287.97
62.5737	613.746	3230.12
62.7305	648.78	3158.92
62.8873	691.473	3100.15
63.0442	873.639	3027.93
63.201	1028.89	2964.94
63.3578	1193.46	2900
63.5147	1261.94	2897.04
63.6715	1195.06	2918.17
63.8283	1175.1	2961.05
63.9851	1141.72	3075.76
64.142	1053.52	3163.03
64.2988	991.412	3287.88
64.4556	972.933	3310.78
64.6124	982.508	3370.24
64.7693	959.267	3465.01
64.9261	897.618	3498.63
65.0829	887.124	3527.04
65.2398	926.099	3542.83
65.3966	973.91	3650.1
65.5534	1072.62	3647.06
65.7102	1165.87	3562.83
65.8671	1212.61	3445.4
66.0239	1198.78	3388.92
66.1807	1119.96	3359
66.3375	983.345	3270.7
66.4944	804.845	3253.17
66.6512	729.451	3193.2
66.808	732.191	3183.01
66.9648	681.04	3247.72
67.1217	639.032	3331.7
67.2785	723.189	3336.07
67.4353	851.102	3289.76
67.5921	1065.67	3291.06
67.749	1231.51	3192.19
67.9058	1425.74	3104.75
68.0626	1621.7	3038.26
68.2194	1698.94	3031.97
68.3763	1673.61	2974.5
68.5331	1581.01	2992.87
68.6899	1387.05	3043.54
68.8468	1305.65	3092.46
69.0036	1283.56	3121.93
69.1604	1256.43	3174.69
69.3172	1250.09	3246.28
69.4741	1290.94	3279.89
69.6309	1319.72	3338.84
69.7877	1377.07	3345.51
69.9445	1331.54	3288.44
70.1014	1310.28	3221
70.2582	1251.68	3275.25
70.415	1220.33	3369.98
70.5718	1229.59	3432.51
70.7287	1228.81	3511.35
70.8855	1245.64	3555.75
71.0423	1227.88	3571.56
71.1992	1226.54	3570.48
71.356	1171.71	3547.74
71.5128	1128.8	3556.96
71.6696	1110.35	3545.88
71.8264	1096.67	3576.89
71.9833	1161.19	3578.27
72.1401	1255.16	3480.73
72.2969	1313.65	3348.75
72.4538	1385.98	3234.22
72.6106	1427.72	3170.77
72.7674	1419.37	3113.68
72.9242	1422.87	3048.04
73.0811	1486.31	3085.09
73.2379	1463.44	3141.32
73.3947	1363.08	3117.29
73.5515	1110.56	3068.02
73.7084	811.145	2993.17
73.8652	574.015	2955.13
74.022	366.596	2976.97
74.1788	256.291	3041.15
74.3357	305.32	3118.16
74.4925	390.139	3257.02
74.6493	550.786	3394.61
74.8062	736.829	3499.29
74.963	833.935	3583.76
75.1198	982.604	3522.32
75.2766	1149.29	3467.38
75.4335	1290.24	3500.43
75.5903	1502.79	3444.99
75.7471	1672.62	3443.43
75.9039	1798.62	3447.15
76.0608	1867.67	3484.35
76.2176	1850.49	3521.32
76.3744	1766.6	3511.53
76.5312	1661.08	3462.24
76.6881	1580.18	3412.19
76.8449	1479.85	3329.22
77.0017	1419.49	3195.27
77.1586	1319.82	3115.22
77.3154	1224.65	2958.24
77.4722	1116.63	2867.02
77.629	929.842	2862.86
77.7858	743.19	2897.08
77.9427	562.079	2959.81
78.0995	481.237	3056.2
78.2563	462.084	3157.45
78.4132	535.663	3321.47
78.57	644.9	3466.23
78.7268	740.413	3572.63
78.8836	852.126	3650.24
79.0405	936.018	3666.28
79.1973	1047.96	3657.17
79.3541	1142.75	3632.05
79.5109	1164.66	3592.57
79.6678	1161.86	3490.12
79.8246	1176.19	3269.6
79.9814	1105.11	3197.74
80.1382	951.897	3066.76
80.2951	853.467	3026.7
80.4519	733.765	3025.84
80.6087	767.246	3053.69
80.7656	889.296	3088.87
80.9224	1037.29	3101.31
81.0792	1217.17	3140.97
81.236	1389.31	3088.03
81.3929	1490.55	3005.63
81.5497	1558.15	2990.56
81.7065	1485.64	3046.33
81.8633	1309.09	3104.88
82.0202	1144.78	3083.33
82.177	966.169	3084.97
82.3338	821.818	3005.59
82.4907	839.244	2926.89
82.6475	940.483	2872.79
82.8043	1200.2	2802.08
82.9611	1531.65	2730.35
83.1179	1787.65	2678.25
83.2748	1949.8	2669.04
83.4316	1946.99	2646.79
83.5884	1685.88	2632.38
83.7452	1341.43	2601.32
83.9021	958.765	2510.36
84.0589	649.085	2507.24
84.2157	408.809	2527.77
84.3726	275.298	2566.15
84.5294	281.697	2611.88
84.6862	456.929	2649.81
84.843	825.697	2660.11
84.9999	1408.49	2618.29

## Sheet: Fig. 2a
Binding Energy	Raw spectrum	Cr0 2p3/2	Cr0 2p1/2	Cr+3 2p3/2	Cr+3 2p1/2	Cr+6 2p3/2	Cr+6 2p1/2	Background	Overall fitting curve
eV	Counts / s	Counts / s	Counts / s	Counts / s	Counts / s	Counts / s	Counts / s	Counts / s	Counts / s
604.1	11433.5	11447.1	11447.1	11622.1	11543	11447.2	11448.1	11447.1	11719
604	11348.9	11445.9	11445.9	11620.9	11541.8	11445.9	11446.9	11445.9	11717.9
603.9	11471.7	11444.6	11444.6	11619.6	11540.7	11444.7	11445.7	11444.6	11716.8
603.8	11432.8	11443.3	11443.3	11618.4	11539.5	11443.4	11444.5	11443.3	11715.7
603.7	11461.1	11442	11442	11617	11538.3	11442	11443.1	11442	11714.5
603.6	11541.5	11440.6	11440.6	11615.7	11537	11440.7	11441.8	11440.6	11713.3
603.5	11314.7	11439.3	11439.3	11614.4	11535.9	11439.4	11440.6	11439.3	11712.2
603.4	11336.8	11438	11438	11613	11534.6	11438.1	11439.3	11438	11711.1
603.3	11506.3	11436.6	11436.6	11611.6	11533.4	11436.7	11438	11436.6	11709.9
603.2	11497.1	11435.2	11435.2	11610.3	11532.1	11435.3	11436.6	11435.2	11708.7
603.1	11473.9	11433.6	11433.6	11608.7	11530.7	11433.7	11435.1	11433.6	11707.3
603	11519	11431.9	11431.9	11606.9	11529.1	11431.9	11433.4	11431.9	11705.7
602.9	11481.6	11430	11430	11605.1	11527.4	11430.1	11431.6	11430	11704.2
602.8	11524.7	11428.1	11428.1	11603.2	11525.6	11428.2	11429.7	11428.1	11702.4
602.7	11597.7	11426.1	11426.1	11601.2	11523.8	11426.2	11427.9	11426.1	11700.7
602.6	11448.3	11424.2	11424.2	11599.3	11522.1	11424.3	11426	11424.2	11699.1
602.5	11451.9	11422.3	11422.3	11597.4	11520.3	11422.4	11424.2	11422.3	11697.4
602.4	11466.1	11420.3	11420.3	11595.4	11518.5	11420.4	11422.2	11420.3	11695.7
602.3	11567.1	11418.3	11418.3	11593.4	11516.7	11418.4	11420.4	11418.3	11694
602.2	11546.4	11416.2	11416.2	11591.3	11514.8	11416.3	11418.3	11416.2	11692.1
602.1	11591.7	11413.9	11413.9	11589	11512.7	11414	11416.1	11413.9	11690.1
602	11554	11411.5	11411.5	11586.7	11510.6	11411.7	11413.8	11411.5	11688.1
601.9	11473.8	11409.2	11409.2	11584.4	11508.5	11409.4	11411.6	11409.2	11686.2
601.8	11515.1	11406.7	11406.7	11581.8	11506.1	11406.8	11409.1	11406.7	11683.9
601.7	11771.2	11403.7	11403.7	11578.9	11503.4	11403.9	11406.3	11403.7	11681.4
601.6	11905	11400.6	11400.6	11575.8	11500.6	11400.8	11403.3	11400.6	11678.6
601.5	11669.4	11397.3	11397.3	11572.5	11497.5	11397.4	11400.1	11397.3	11675.7
601.4	11695.5	11393.7	11393.7	11569	11494.2	11393.9	11396.6	11393.7	11672.5
601.3	11651.1	11390.2	11390.2	11565.5	11491	11390.4	11393.3	11390.2	11669.4
601.2	11704.2	11386.8	11386.8	11562.1	11487.9	11387	11390	11386.8	11666.5
601.1	11762.2	11383.4	11383.4	11558.7	11484.8	11383.6	11386.7	11383.4	11663.5
601	11652.3	11380.3	11380.3	11555.6	11482	11380.5	11383.7	11380.3	11660.9
600.9	11390.4	11377.3	11377.3	11552.6	11479.3	11377.5	11380.9	11377.3	11658.4
600.8	11487.1	11374.5	11374.5	11549.8	11476.9	11374.7	11378.2	11374.5	11656.1
600.7	11508.7	11371.9	11371.9	11547.2	11474.6	11372.1	11375.7	11371.9	11653.9
600.6	11583.4	11369.2	11369.2	11544.5	11472.2	11369.4	11373.2	11369.2	11651.8
600.5	11675	11366	11366	11541.4	11469.4	11366.2	11370.1	11366	11649.2
600.4	11823.4	11362.3	11362.3	11537.7	11466.1	11362.5	11366.6	11362.3	11646.1
600.3	11893.7	11358.6	11358.6	11534	11462.8	11358.8	11363.1	11358.6	11643
600.2	11550.5	11354.8	11354.9	11530.3	11459.5	11355.1	11359.5	11354.8	11639.9
600.1	11536.7	11351.1	11351.1	11526.6	11456.2	11351.3	11356	11351.1	11636.8
600	11643.2	11347.5	11347.6	11523	11453.1	11347.8	11352.6	11347.5	11633.9
599.9	11618.1	11344.3	11344.4	11519.8	11450.3	11344.6	11349.6	11344.3	11631.4
599.8	11543.9	11341	11341.1	11516.5	11447.5	11341.3	11346.5	11341	11628.8
599.7	11589.7	11337.5	11337.5	11513	11444.5	11337.8	11343.2	11337.5	11626.1
599.6	11728	11333.9	11333.9	11509.4	11441.4	11334.1	11339.8	11333.9	11623.3
599.5	11699.8	11330.1	11330.2	11505.7	11438.2	11330.4	11336.3	11330.1	11620.4
599.4	11669.5	11326.1	11326.1	11501.7	11434.7	11326.4	11332.5	11326.1	11617.2
599.3	11836.1	11321.8	11321.8	11497.5	11431.1	11322.1	11328.5	11321.8	11613.8
599.2	11720.5	11317.5	11317.6	11493.2	11427.4	11317.9	11324.5	11317.5	11610.5
599.1	11692.3	11313.2	11313.2	11488.9	11423.7	11313.6	11320.4	11313.2	11607.1
599	11759.1	11308.8	11308.8	11484.5	11420	11309.1	11316.3	11308.8	11603.7
598.9	11696.5	11304.3	11304.3	11480.1	11416.2	11304.7	11312.1	11304.3	11600.3
598.8	11847.8	11299.8	11299.8	11475.6	11412.4	11300.2	11307.9	11299.8	11596.8
598.7	11736.1	11295.2	11295.3	11471.1	11408.6	11295.6	11303.7	11295.2	11593.4
598.6	11673.4	11290.6	11290.7	11466.5	11404.8	11291.1	11299.5	11290.6	11590
598.5	11720.2	11286.2	11286.2	11462.1	11401.1	11286.6	11295.3	11286.2	11586.8
598.4	11584	11281.7	11281.8	11457.7	11397.5	11282.1	11291.2	11281.7	11583.5
598.3	11809.5	11277.1	11277.1	11453.1	11393.7	11277.5	11287	11277.1	11580.2
598.2	11825.9	11272.3	11272.4	11448.4	11389.9	11272.8	11282.7	11272.3	11576.9
598.1	11737.4	11267.3	11267.4	11443.4	11385.8	11267.8	11278	11267.3	11573.3
598	11971.6	11261.9	11262	11438	11381.3	11262.4	11273.1	11261.9	11569.4
597.9	11898.1	11256.5	11256.6	11432.7	11376.9	11257	11268.1	11256.5	11565.5
597.8	11769.1	11251	11251.1	11427.2	11372.5	11251.6	11263.1	11251	11561.6
597.7	11846.1	11245.5	11245.7	11421.8	11368.1	11246.2	11258.1	11245.5	11557.8
597.6	11651.4	11240.4	11240.6	11416.8	11364.2	11241.1	11253.5	11240.4	11554.4
597.5	11634.4	11235.3	11235.5	11411.7	11360.2	11236	11249	11235.3	11551.2
597.4	11814.1	11230.1	11230.3	11406.6	11356.2	11230.8	11244.3	11230.1	11547.8
597.3	11854.4	11224.8	11225	11401.4	11352.2	11225.6	11239.6	11224.8	11544.5
597.2	11864.3	11219.4	11219.6	11396.1	11348.2	11220.2	11234.8	11219.4	11541.1
597.1	11701.6	11214	11214.2	11390.7	11344.1	11214.8	11230	11214	11537.8
597	11629	11208.7	11208.9	11385.4	11340.2	11209.5	11225.3	11208.7	11534.7
596.9	11693	11203.3	11203.6	11380.1	11336.3	11204.2	11220.6	11203.3	11531.6
596.8	11855.1	11197.9	11198.2	11374.8	11332.4	11198.8	11215.9	11197.9	11528.5
596.7	11855.9	11192.2	11192.5	11369.2	11328.3	11193.1	11210.9	11192.2	11525.3
596.6	11884.7	11186.4	11186.7	11363.5	11324.2	11187.4	11205.9	11186.4	11522
596.5	11725.4	11180.5	11180.8	11357.6	11320	11181.5	11200.8	11180.5	11518.8
596.4	11736.4	11174.6	11175	11351.8	11315.9	11175.6	11195.7	11174.6	11515.6
596.3	11820.6	11168.6	11169	11346	11311.8	11169.7	11190.6	11168.6	11512.6
596.2	11831.1	11162.8	11163.2	11340.2	11307.9	11163.9	11185.6	11162.8	11509.7
596.1	11750.8	11156.8	11157.2	11334.3	11303.8	11157.9	11180.5	11156.8	11506.8
596	11855.8	11150.6	11151.1	11328.2	11299.7	11151.8	11175.3	11150.6	11503.8
595.9	11826.5	11144.4	11144.9	11322.1	11295.7	11145.7	11170.1	11144.4	11501
595.8	11790.6	11138.2	11138.8	11316	11291.7	11139.5	11164.9	11138.2	11498.2
595.7	11805.5	11131.8	11132.4	11309.7	11287.6	11133.2	11159.6	11131.8	11495.5
595.6	11859.1	11125.4	11126.1	11303.5	11283.7	11126.8	11154.4	11125.4	11492.9
595.5	11801.1	11119	11119.8	11297.2	11279.8	11120.5	11149.2	11119	11490.4
595.4	11777.4	11112.7	11113.5	11291	11276.1	11114.2	11144	11112.7	11488.1
595.3	11737.8	11106.4	11107.2	11284.8	11272.5	11108	11139	11106.4	11486.1
595.2	11699	11100.2	11101.1	11278.7	11269.1	11101.8	11134.1	11100.2	11484.3
595.1	11705.1	11094	11095	11272.7	11265.8	11095.8	11129.4	11094	11482.7
595	11718.2	11087.8	11088.9	11266.7	11262.7	11089.6	11124.6	11087.8	11481.3
594.9	11762.5	11081.6	11082.8	11260.6	11259.6	11083.5	11119.9	11081.6	11480
594.8	11704.5	11075.4	11076.7	11254.6	11256.7	11077.4	11115.2	11075.4	11479
594.7	11660.2	11069.2	11070.6	11248.6	11253.9	11071.3	11110.6	11069.2	11478.1
594.6	11638.8	11063.1	11064.6	11242.6	11251.3	11065.2	11106.2	11063.1	11477.6
594.5	11617.8	11057	11058.7	11236.7	11248.9	11059.3	11101.9	11057	11477.3
594.4	11628.8	11051	11052.8	11230.9	11246.7	11053.3	11097.7	11051	11477.3
594.3	11648	11044.7	11046.6	11224.8	11244.3	11047.1	11093.3	11044.7	11477.4
594.2	11844.3	11038.2	11040.3	11218.5	11242	11040.7	11088.8	11038.2	11477.4
594.1	11770.8	11031.7	11033.9	11212.2	11239.7	11034.3	11084.4	11031.7	11477.7
594	11665.3	11025.1	11027.5	11205.8	11237.5	11027.8	11080	11025.1	11478.2
593.9	11564.7	11018.6	11021.2	11199.6	11235.6	11021.4	11075.7	11018.6	11479.1
593.8	11546.3	11012.3	11015.1	11193.4	11234.1	11015.2	11071.8	11012.3	11480.5
593.7	11642.1	11006	11009	11187.4	11232.7	11009	11068	11006	11482.2
593.6	11679.9	10999.5	11002.8	11181.2	11231.4	11002.7	11064.2	10999.5	11484.2
593.5	11749.2	10992.9	10996.4	11174.9	11230.2	10996.2	11060.3	10992.9	11486.3
593.4	11684.6	10986.3	10990.1	11168.5	11229.1	10989.8	11056.6	10986.3	11488.9
593.3	11486.7	10980	10984.1	11162.5	11228.6	10983.6	11053.3	10980	11492
593.2	11355.5	10973.8	10978.2	11156.6	11228.4	10977.5	11050.4	10973.8	11495.8
593.1	11482.1	10967.7	10972.4	11150.8	11228.5	10971.5	11047.6	10967.7	11500.1
593	11645.4	10961.4	10966.5	11144.8	11228.6	10965.4	11044.9	10961.4	11504.8
592.9	11794.6	10954.6	10960.1	11138.3	11228.5	10958.8	11042	10954.6	11509.4
592.8	11895.2	10947.3	10953.2	11131.3	11228.2	10951.6	11038.7	10947.2	11514.1
592.7	11819.1	10939.6	10946.1	11124.1	11227.8	10944.2	11035.5	10939.6	11519.1
592.6	11703.2	10932.1	10939	11116.9	11227.8	10936.8	11032.5	10932.1	11524.7
592.5	11533.1	10924.7	10932.2	11109.9	11228.2	10929.6	11030.1	10924.7	11531.2
592.4	11560.7	10917.7	10925.7	11103.2	11229.3	10922.8	11028.4	10917.7	11538.8
592.3	11540.4	10910.9	10919.5	11096.8	11230.9	10916.2	11027.3	10910.8	11547.4
592.2	11560.7	10904.1	10913.5	11090.5	11232.9	10909.6	11026.6	10904.1	11556.8
592.1	11590	10897.3	10907.4	11084.1	11235.2	10903	11026.3	10897.3	11567
592	11539.3	10890.4	10901.3	11077.8	11237.8	10896.4	11026.5	10890.4	11578.1
591.9	11535.8	10883.7	10895.5	11071.5	11240.8	10889.9	11027.3	10883.7	11590.4
591.8	11382.2	10877.2	10889.9	11065.5	11244.5	10883.7	11028.9	10877.2	11603.8
591.7	11314.9	10870.8	10884.5	11059.6	11248.7	10877.6	11031.3	10870.8	11618.5
591.6	11376.2	10864.5	10879.3	11053.9	11253.4	10871.6	11034.3	10864.5	11634.4
591.5	11430.6	10858.1	10874.1	11048	11258.4	10865.4	11037.8	10858.1	11651.4
591.4	11609.1	10851.5	10868.7	11041.9	11263.6	10859	11041.8	10851.4	11669.3
591.3	11585.6	10844.7	10863.3	11035.8	11269.2	10852.6	11046.3	10844.7	11688.5
591.2	11321.2	10837.8	10857.9	11029.6	11275.1	10846	11051.4	10837.8	11708.8
591.1	11442.7	10830.8	10852.5	11023.2	11281.4	10839.4	11057.1	10830.8	11730.4
591	11518.5	10823.9	10847.3	11017	11288.3	10832.8	11063.6	10823.9	11753.4
590.9	11452.7	10816.9	10842.1	11010.7	11295.7	10826.2	11070.6	10816.9	11777.8
590.8	11633.9	10809.4	10836.5	11003.8	11303.1	10819	11077.7	10809.3	11802.9
590.7	11796.4	10801.4	10830.7	10996.6	11310.8	10811.4	11085	10801.4	11829.1
590.6	11730.9	10793.3	10824.9	10989.3	11318.8	10803.7	11092.7	10793.2	11856.5
590.5	11654.8	10784.8	10818.9	10981.6	11327.2	10795.6	11100.4	10784.7	11884.9
590.4	11741	10776	10812.9	10973.7	11336.1	10787.3	11108.2	10776	11914.3
590.3	11813.4	10767.3	10807	10965.8	11345.7	10779	11116.3	10767.2	11945
590.2	11762	10758.4	10801.2	10957.8	11356	10770.6	11124.4	10758.3	11976.8
590.1	11778.6	10749.4	10795.7	10949.8	11367.1	10762.1	11132.4	10749.4	12009.8
590	11642.9	10740.5	10790.4	10941.9	11379.3	10753.7	11140.3	10740.4	12043.9
589.9	11666.7	10731.5	10785.3	10933.9	11392.3	10745.2	11147.9	10731.4	12079.1
589.8	11853.5	10722.2	10780.3	10925.7	11406.2	10736.5	11154.8	10722.1	12115
589.7	11920.8	10712.9	10775.5	10917.4	11421.3	10727.7	11161	10712.8	12151.9
589.6	11833.3	10703.1	10770.7	10908.8	11437.3	10718.6	11166.1	10703	12189.6
589.5	11891.8	10693	10766	10899.9	11454.5	10709.1	11170	10692.9	12227.9
589.4	11989	10682.8	10761.5	10890.9	11473.1	10699.5	11172.8	10682.7	12267.2
589.3	11897.8	10672.4	10757.3	10881.7	11493.4	10689.7	11174.2	10672.2	12307.6
589.2	12037.9	10661.5	10753.1	10872.2	11515.2	10679.5	11174	10661.3	12348.8
589.1	12192.3	10650.1	10748.9	10862.1	11538.7	10668.8	11171.9	10649.9	12391.1
589	12343.1	10638.2	10744.9	10851.7	11564.1	10657.7	11168.1	10638	12434.6
588.9	12323.4	10625.8	10740.8	10840.7	11591.6	10646.1	11162.4	10625.6	12479.6
588.8	12406.2	10612.6	10736.8	10829.1	11621.4	10633.7	11154.7	10612.4	12526.2
588.7	12605.7	10599	10733	10817.2	11653.8	10621	11145.2	10598.8	12575.2
588.6	12502.8	10585.2	10729.7	10804.9	11689.4	10608	11134.4	10584.9	12627
588.5	12570.1	10570.9	10726.9	10792.4	11728.3	10594.7	11122.1	10570.7	12681.9
588.4	12586.4	10556.3	10724.5	10779.6	11770.7	10581	11108.6	10556	12740.6
588.3	12687.2	10541.4	10723	10766.6	11816.9	10567.1	11094.2	10541.1	12803.6
588.2	12748.4	10526.1	10722	10753.2	11867.1	10552.8	11079	10525.8	12871.3
588.1	12847.8	10510.2	10721.5	10739.3	11921	10538	11062.6	10509.8	12943.4
588	13064	10493.7	10721.7	10724.8	11978.9	10522.6	11043.4	10493.3	13018.5
587.9	13031.8	10476.8	10722.8	10710.1	12040.9	10506.8	11021.2	10476.3	13096.7
587.8	13028.6	10459.3	10724.7	10694.8	12106.7	10490.5	10996.1	10458.8	13178
587.7	13170.8	10441.3	10727.7	10679.2	12176.3	10473.8	10968.2	10440.8	13262.4
587.6	13171	10423.1	10732.1	10663.4	12249.6	10456.9	10937.9	10422.6	13350.1
587.5	13250.1	10404.4	10737.8	10647.2	12326	10439.6	10905.1	10403.9	13440.8
587.4	13370.7	10385.2	10744.9	10630.6	12404.8	10421.7	10870	10384.6	13534.3
587.3	13447.6	10365.2	10753.4	10613.3	12485.2	10403.2	10832.6	10364.6	13630
587.2	13728.4	10344.6	10763.3	10595.4	12566.5	10384.1	10792.9	10343.9	13727.5
587.1	13786.3	10323.1	10775	10576.9	12647.6	10364.2	10751.4	10322.4	13826.4
587	13852.7	10300.9	10788.5	10557.7	12727.7	10343.6	10708.1	10300.1	13926
586.9	13997.5	10278	10804.1	10537.9	12805.6	10322.4	10663.3	10277.1	14025.8
586.8	14025.7	10254.7	10822.5	10517.8	12880.6	10300.9	10617.7	10253.7	14125.5
586.7	13924.2	10231.2	10843.9	10497.7	12951.7	10279.1	10571.6	10230.1	14224.6
586.6	13925.9	10207.4	10868.8	10477.4	13017.8	10257.3	10525.2	10206.3	14322.5
586.5	13952.6	10183.3	10897.3	10456.9	13077.6	10235.2	10478.6	10182.1	14418.4
586.4	14210.5	10158.6	10929.6	10436	13130	10212.6	10431.8	10157.3	14511.9
586.3	14419.6	10133.2	10965.9	10414.5	13173.8	10189.2	10384.6	10131.8	14602.4
586.2	14566.1	10106.9	11006.7	10392.3	13208.5	10165.2	10337.3	10105.4	14689.8
586.1	14588.2	10079.8	11052.5	10369.4	13233.5	10140.4	10289.9	10078.2	14774.6
586	14614.1	10051.9	11104.1	10345.9	13248.8	10114.9	10242.6	10050.2	14857.3
585.9	14794.5	10023.4	11162.5	10321.8	13254.4	10088.8	10195.6	10021.5	14939.1
585.8	14932.3	9994.21	11228.7	10297.4	13250.9	10062.2	10149	9992.16	15021.5
585.7	15049.9	9964.26	11303.7	10272.3	13238.8	10035	10102.7	9962.06	15106.4
585.6	15170.8	9933.63	11389	10246.7	13219.4	10007.1	10056.8	9931.26	15196.3
585.5	15129.8	9902.51	11486.5	10220.8	13194	9978.9	10011.5	9899.94	15294.4
585.4	15126.8	9871	11598.3	10194.7	13164.4	9950.4	9966.89	9868.23	15404.6
585.3	15161	9838.88	11726.6	10168.2	13132.2	9921.41	9922.77	9835.9	15530.6
585.2	15487	9806.15	11873.8	10141.4	13087.5	9891.93	9879.08	9802.93	15665.2
585.1	15614.2	9772.53	12042.8	10113.8	13022.5	9861.7	9835.51	9769.06	15803.6
585	15829.8	9737.76	12236.6	10085.3	12937.4	9830.46	9791.73	9734.01	15949.3
584.9	16076.5	9701.71	12458.5	10055.8	12833.1	9798.09	9747.58	9697.67	16106.4
584.8	16215.6	9664.65	12712.3	10025.4	12711	9764.85	9703.26	9660.28	16280
584.7	16299.5	9626.35	13001	9994.14	12572.2	9730.55	9658.46	9621.63	16474.6
584.6	16635.6	9586.69	13327.4	9961.74	12418.4	9695.07	9613.02	9581.61	16694.3
584.5	16952	9545.68	13693.1	9928.25	12251.4	9658.43	9566.88	9540.2	16942.8
584.4	17199	9503.08	14097.9	9893.44	12073	9620.41	9519.72	9497.16	17221.7
584.3	17555.6	9458.5	14539.2	9856.93	11884.7	9580.62	9471.09	9452.11	17530.5
584.2	18008.2	9411.91	15011.1	9818.71	11688.7	9539.07	9420.92	9405.02	17865.3
584.1	18357.6	9363.4	15503.9	9778.87	11487.2	9495.87	9369.23	9355.97	18218.6
584	18581.4	9313.08	16002.9	9737.54	11282.1	9451.14	9316.07	9305.06	18577.5
583.9	18733.2	9261.05	16488.3	9694.81	11075.6	9405.01	9261.49	9252.39	18924.2
583.8	18993.3	9207.35	16935.9	9650.75	10869.3	9357.57	9205.5	9198.01	19236.3
583.7	19386.6	9152.37	17319.8	9605.76	10665.2	9309.22	9148.43	9142.3	19489.3
583.6	19374.3	9096.38	17616.2	9560.11	10465	9260.27	9090.51	9085.51	19660.9
583.5	19352.3	9039.59	17808.7	9514.03	10270	9210.98	9031.92	9027.87	19735.9
583.4	19293.1	8982.52	17895.9	9468.03	10081.7	9161.91	8973.14	8969.86	19713.9
583.3	19077	8926.05	17895.8	9423.04	9901.69	9113.99	8915.03	8912.39	19613.6
583.2	18631.6	8870.57	17838.8	9379.45	9730.87	9067.67	8857.96	8855.84	19466.1
583.1	18258.2	8816.72	17590.2	9337.89	9570.18	9023.63	8802.51	8800.83	19137
583	17659.7	8765.28	17104.6	9299.17	9420.56	8982.71	8749.47	8748.14	18581.1
582.9	16862.1	8716.78	16429.3	9263.82	9282.49	8945.48	8699.33	8698.28	17845.8
582.8	16181.5	8671.41	15625.1	9232.07	9156.01	8912.22	8652.28	8651.45	16991.8
582.7	15554.1	8629.5	14755.4	9204.24	9041.14	8883.31	8608.61	8607.96	16082.4
582.6	14899.6	8591.16	13876.2	9180.47	8937.61	8858.9	8568.43	8567.93	15173.1
582.5	14216.4	8556.2	13031	9160.56	8844.76	8838.86	8531.53	8531.13	14307.3
582.4	13627.5	8524.62	12249.8	9144.54	8762.06	8823.23	8497.87	8497.57	13514.2
582.3	12974.5	8496.36	11549.8	9132.36	8688.89	8811.99	8467.4	8467.17	12811
582.2	12416.5	8471.17	10938.3	9123.79	8624.45	8804.93	8439.86	8439.68	12204.1
582.1	12020.9	8448.6	10414.9	9118.39	8567.68	8801.59	8414.76	8414.62	11692.8
582	11793.6	8428.34	9974.47	9115.87	8517.72	8801.66	8391.79	8391.68	11271.4
581.9	11515.5	8410	9609.17	9115.85	8473.62	8804.75	8370.53	8370.45	10931.7
581.8	11254.9	8393.15	9309.72	9117.91	8434.42	8810.35	8350.53	8350.47	10663.7
581.7	11133.6	8377.55	9066.75	9121.84	8399.41	8818.19	8331.56	8331.51	10457.8
581.6	10967.2	8363.28	8871.51	9127.73	8368.2	8828.24	8313.64	8313.61	10304.6
581.5	10703.6	8350.3	8715.86	9135.55	8340.34	8840.35	8296.73	8296.7	10195.6
581.4	10481.9	8338.45	8592.45	9145.17	8315.3	8854.21	8280.64	8280.62	10123.1
581.3	10393	8327.52	8494.83	9156.4	8292.51	8869.42	8265.14	8265.12	10080.2
581.2	10508.8	8317.12	8417.36	9168.87	8271.3	8885.41	8249.81	8249.8	10060.9
581.1	10718.4	8307.07	8355.45	9182.42	8251.21	8901.75	8234.44	8234.43	10060.2
581	10671.5	8297.34	8305.52	9197.07	8231.99	8918.17	8218.98	8218.97	10074.2
580.9	10487	8287.91	8264.64	9212.82	8213.4	8934.34	8203.36	8203.36	10099.7
580.8	10463.7	8278.98	8230.7	9229.9	8195.44	8950.18	8187.75	8187.74	10134.2
580.7	10425	8270.84	8202.21	9248.67	8178.27	8965.65	8172.4	8172.4	10176
580.6	10386	8263.43	8177.7	9269.12	8161.67	8980.39	8157.23	8157.23	10223.4
580.5	10434.7	8256.61	8155.95	9291.17	8145.37	8993.91	8142.02	8142.02	10274.9
580.4	10434.8	8250.33	8136.06	9314.85	8129.2	9005.82	8126.69	8126.69	10329.5
580.3	10509.2	8244.61	8117.46	9340.28	8113.08	9015.87	8111.22	8111.22	10386.4
580.2	10479.9	8239.61	8099.8	9367.72	8097.06	9023.89	8095.68	8095.68	10445.3
580.1	10365.9	8235.23	8082.62	9397.2	8080.96	9029.55	8079.94	8079.94	10505.8
580	10550	8231.52	8065.71	9428.94	8064.71	9032.64	8063.97	8063.97	10567.6
579.9	10569.3	8228.74	8049.07	9463.35	8048.5	9033.25	8047.96	8047.96	10631.1
579.8	10471.9	8226.78	8032.43	9500.55	8032.12	9031.15	8031.73	8031.73	10696.1
579.7	10603.6	8225.51	8015.5	9540.62	8015.35	9026.12	8015.07	8015.07	10762.8
579.6	10691.6	8225.08	7998.29	9583.95	7998.22	9018.27	7998.02	7998.02	10831.7
579.5	10833	8225.59	7980.77	9630.95	7980.74	9007.78	7980.6	7980.6	10903.4
579.4	10828.6	8227.07	7962.84	9681.94	7962.84	8994.77	7962.74	7962.74	10978.5
579.3	10801.2	8229.55	7944.42	9737.27	7944.43	8979.45	7944.36	7944.36	11057.7
579.2	11013.2	8233.17	7925.5	9797.42	7925.52	8962.19	7925.47	7925.47	11141.9
579.1	11083.1	8238	7906.02	9862.81	7906.03	8943.35	7906	7906	11232.2
579	11281.1	8244.01	7885.81	9933.77	7885.83	8923.24	7885.8	7885.8	11329.4
578.9	11421.8	8251.25	7864.77	10010.6	7864.78	8899.85	7864.76	7864.76	11432.2
578.8	11502.5	8259.9	7842.91	10093.9	7842.91	8870.99	7842.9	7842.9	11539
578.7	11679.4	8270.1	7820.18	10184	7820.19	8836.7	7820.18	7820.18	11650.4
578.6	11794.5	8282.03	7796.6	10281.2	7796.6	8797.13	7796.59	7796.59	11767.2
578.5	11990.3	8295.83	7772.07	10385.7	7772.07	8752.43	7772.06	7772.06	11889.8
578.4	12200.2	8311.76	7746.65	10497.8	7746.65	8702.9	7746.65	7746.65	12019.1
578.3	12226.5	8330.06	7720.33	10617.4	7720.33	8648.86	7720.33	7720.33	12155.7
578.2	12405.9	8350.99	7693.11	10744.5	7693.11	8590.65	7693.11	7693.11	12299.9
578.1	12526	8374.75	7664.93	10878.7	7664.93	8528.59	7664.93	7664.93	12452.2
578	12774.6	8401.71	7635.82	11019.6	7635.82	8463.13	7635.82	7635.82	12612.8
577.9	12942.4	8431.98	7605.59	11166.1	7605.59	8394.49	7605.59	7605.59	12781.4
577.8	13156.1	8465.9	7574.2	11317.4	7574.2	8323.09	7574.2	7574.2	12958
577.7	13356.6	8503.8	7541.6	11472.2	7541.6	8249.29	7541.6	7541.6	13142.1
577.6	13530.2	8546.19	7507.86	11629.1	7507.86	8173.59	7507.86	7507.86	13333.2
577.5	13703.5	8593.54	7472.98	11786.6	7472.98	8096.42	7472.98	7472.98	13530.6
577.4	13863.8	8646.22	7436.77	11942.6	7436.77	8017.97	7436.77	7436.77	13733.2
577.3	14248.8	8704.89	7399.33	12095.2	7399.33	7938.7	7399.33	7399.33	13940.1
577.2	14369.1	8770.37	7360.78	12242.5	7360.78	7859.07	7360.78	7360.78	14150.4
577.1	14401.2	8843.49	7321.17	12382.3	7321.17	7779.43	7321.17	7321.17	14362.9
577	14538.8	8924.96	7280.33	12512.4	7280.33	7699.88	7280.33	7280.33	14576.6
576.9	14846.7	9015.97	7238.39	12630.9	7238.39	7620.75	7238.39	7238.39	14790.8
576.8	15113.2	9117.58	7195.17	12735.6	7195.17	7542.07	7195.17	7195.17	15004.9
576.7	15389.2	9230.99	7150.41	12824.7	7150.41	7463.72	7150.41	7150.41	15218.6
576.6	15665.6	9357.87	7104.01	12896.7	7104.01	7385.71	7104.01	7104.01	15432.2
576.5	15888.7	9500.51	7056.19	12950.9	7056.19	7308.32	7056.19	7056.19	15647.3
576.4	15985.8	9661.5	7007.02	12986.9	7007.02	7231.66	7007.02	7007.02	15866
576.3	16182.4	9843.83	6956.52	13004.8	6956.52	7155.76	6956.52	6956.52	16091.3
576.2	16436.2	10051.1	6904.81	13005.3	6904.81	7080.74	6904.81	6904.81	16327.5
576.1	16583.3	10287.6	6851.89	12989.6	6851.89	7006.52	6851.89	6851.89	16579.9
576	16817	10557.7	6797.64	12959.4	6797.64	6932.94	6797.64	6797.64	16854.8
575.9	17009.1	10866.8	6741.9	12917	6741.9	6859.75	6741.9	6741.9	17159.7
575.8	17361.2	11220.5	6684.35	12864.9	6684.35	6786.55	6684.35	6684.35	17503.2
575.7	17894.4	11624.8	6624.56	12806.1	6624.56	6712.77	6624.56	6624.56	17894.6
575.6	18465.5	12086.1	6562.29	12730.3	6562.29	6638.09	6562.29	6562.29	18330
575.5	18891.7	12610.4	6497.18	12615.6	6497.18	6562.02	6497.18	6497.18	18793.6
575.4	19436.4	13203.3	6429.21	12462.3	6429.21	6484.43	6429.21	6429.21	19291.6
575.3	19769.2	13868.9	6358.43	12272	6358.43	6405.24	6358.43	6358.43	19829.3
575.2	20269.3	14608.3	6284.55	12046.6	6284.55	6324.05	6284.55	6284.55	20409.9
575.1	21089.5	15418.5	6207.31	11788.4	6207.31	6240.49	6207.31	6207.31	21032.8
575	21754.7	16291.2	6126.59	11500.2	6126.59	6154.34	6126.59	6126.59	21692.5
574.9	22392.5	17210.2	6041.91	11185.1	6041.91	6065.01	6041.91	6041.91	22376.4
574.8	23171.2	18150.9	5953.06	10846.4	5953.06	5972.2	5953.06	5953.06	23063.4
574.7	23843.6	19079.7	5860.22	10488.2	5860.22	5876.01	5860.22	5860.22	23723.5
574.6	24491.5	19953.5	5763.43	10114.5	5763.43	5776.4	5763.43	5763.43	24317.5
574.5	25089.3	20724.4	5663.15	9729.49	5663.15	5673.75	5663.15	5663.15	24801.3
574.4	25288.3	21345.1	5560.16	9337.87	5560.16	5568.79	5560.16	5560.16	25131.5
574.3	25305.9	21779	5454.94	8943.64	5454.94	5461.93	5454.94	5454.94	25274.6
574.2	25538.8	22011.9	5348.14	8550.81	5348.14	5353.77	5348.14	5348.14	25220.2
574.1	25543.7	22063.9	5240.87	8163.5	5240.87	5245.4	5240.87	5240.87	24991.1
574	25090.5	21993.4	5134.13	7785.35	5134.13	5137.75	5134.13	5134.13	24648.3
573.9	24355.2	21693	5029	7419.73	5029	5031.88	5029	5029	24086.6
573.8	23359	20928.9	4927.01	7070.04	4927.01	4929.29	4927.01	4927.01	23074.2
573.7	22153.8	19773.4	4829.66	6739.23	4829.66	4831.45	4829.66	4829.66	21684.8
573.6	20757.9	18335	4738.21	6429.66	4738.21	4739.62	4738.21	4738.21	20027.8
573.5	19127.8	16734.1	4654.19	6143.53	4654.19	4655.29	4654.19	4654.19	18224.5
573.4	16986.9	15082.8	4578.65	5882.23	4578.65	4579.51	4578.65	4578.65	16387.3
573.3	15025.6	13472.7	4512.41	5646.63	4512.41	4513.08	4512.41	4512.41	14607.6
573.2	13081.4	11969.4	4456.05	5437.05	4456.05	4456.56	4456.05	4456.05	12950.9
573.1	11181.5	10613.3	4409.36	5252.79	4409.36	4409.75	4409.36	4409.36	11457.1
573	9791.86	9423.05	4371.23	5092.08	4371.23	4371.53	4371.23	4371.23	10144.2
572.9	8725.61	8402.14	4340.69	4953.11	4340.69	4340.91	4340.69	4340.69	9014.79
572.8	7719.28	7543.22	4316.55	4833.76	4316.55	4316.72	4316.55	4316.55	8060.61
572.7	6923.44	6832.36	4297.45	4731.67	4297.45	4297.58	4297.45	4297.45	7266.7
572.6	6331.18	6252.68	4282.45	4644.82	4282.45	4282.55	4282.45	4282.45	6615.14
572.5	5857.79	5786.42	4270.87	4571.48	4270.87	4270.95	4270.87	4270.87	6087.1
572.4	5437.32	5415.97	4261.92	4509.81	4261.92	4261.97	4261.92	4261.92	5663.92
572.3	5204.8	5125.03	4254.96	4458.18	4254.96	4255	4254.96	4254.96	5328.28
572.2	4997.39	4899.1	4249.59	4415.18	4249.59	4249.62	4249.59	4249.59	5064.73
572.1	4815.27	4725.36	4245.24	4379.37	4245.24	4245.26	4245.24	4245.24	4859.52
572	4870.18	4592.96	4241.52	4349.53	4241.52	4241.54	4241.52	4241.52	4700.98
571.9	4821.3	4493.1	4238.38	4324.84	4238.38	4238.4	4238.38	4238.38	4579.57
571.8	4645.67	4418.51	4235.71	4304.51	4235.71	4235.72	4235.71	4235.71	4487.31
571.7	4544.3	4363.21	4233.33	4287.74	4233.33	4233.33	4233.33	4233.33	4417.63
571.6	4539.23	4322.73	4231.36	4274.14	4231.36	4231.36	4231.36	4231.36	4365.52
571.5	4464.57	4293.4	4229.76	4263.2	4229.76	4229.77	4229.76	4229.76	4326.84
571.4	4458.19	4272.35	4228.48	4254.46	4228.48	4228.48	4228.48	4228.48	4298.33
571.3	4352.7	4257.4	4227.46	4247.53	4227.46	4227.46	4227.46	4227.46	4277.47
571.2	4280.89	4246.98	4226.76	4242.17	4226.76	4226.76	4226.76	4226.76	4262.39
571.1	4240.37	4239.83	4226.31	4238.07	4226.31	4226.31	4226.31	4226.31	4251.59
571	4223.29	4235.1	4226.15	4235.07	4226.15	4226.15	4226.15	4226.15	4244.01
570.9	4185.42	4226.4	4220.54	4227.27	4220.54	4220.54	4220.54	4220.54	4233.12
570.8	4200.8	4224.21	4220.42	4225.46	4220.42	4220.42	4220.42	4220.42	4229.26
570.7	4252.83	4222.26	4219.83	4223.59	4219.83	4219.83	4219.83	4219.83	4226.02
570.6	4278.05	4219.34	4217.8	4220.58	4217.8	4217.8	4217.8	4217.8	4222.12
570.5	4340.73	4216.36	4215.4	4217.45	4215.4	4215.4	4215.4	4215.4	4218.41
570.4	4206.18	4214	4213.4	4214.91	4213.4	4213.4	4213.4	4213.4	4215.51
570.3	4153.97	4212.16	4211.79	4212.88	4211.79	4211.79	4211.79	4211.79	4213.25
570.2	4210.49	4210.6	4210.38	4211.17	4210.38	4210.38	4210.38	4210.38	4211.39
570.1	4252.09	4209.73	4209.6	4210.16	4209.6	4209.6	4209.6	4209.6	4210.3
570	4279.82	4207.91	4207.83	4208.23	4207.83	4207.83	4207.83	4207.83	4208.31
569.9	4284.77	4203.85	4203.8	4204.09	4203.8	4203.8	4203.8	4203.8	4204.14
569.8	4335.53	4197.6	4197.57	4197.77	4197.57	4197.57	4197.57	4197.57	4197.8
569.7	4378.32	4190.73	4190.71	4190.86	4190.71	4190.71	4190.71	4190.71	4190.87
569.6	4276.77	4184.62	4184.61	4184.71	4184.61	4184.61	4184.61	4184.61	4184.72
569.5	4185.67	4179.47	4179.47	4179.54	4179.47	4179.47	4179.47	4179.47	4179.54
569.4	4176.09	4175.97	4175.97	4176.02	4175.97	4175.97	4175.97	4175.97	4176.02
569.3	4173.83	4174.99	4174.99	4175.02	4174.99	4174.99	4174.99	4174.99	4175.02
569.2	4150.12	4174.85	4174.85	4174.87	4174.85	4174.85	4174.85	4174.85	4174.87
569.1	4189.22	4174.64	4174.64	4174.66	4174.64	4174.64	4174.64	4174.64	4174.66
569	4196.37	4174.38	4174.37	4174.38	4174.37	4174.37	4174.37	4174.37	4174.39
568.9	4183.57	4173.53	4173.53	4173.54	4173.53	4173.53	4173.53	4173.53	4173.54
568.8	4260.94	4172.1	4172.1	4172.11	4172.1	4172.1	4172.1	4172.1	4172.11
568.7	4237.41	4170.15	4170.15	4170.16	4170.15	4170.15	4170.15	4170.15	4170.16
568.6	4262.08	4167.98	4167.98	4167.98	4167.98	4167.98	4167.98	4167.98	4167.98
568.5	4223.09	4165.82	4165.82	4165.83	4165.82	4165.82	4165.82	4165.82	4165.83
568.4	4169.15	4163.86	4163.86	4163.86	4163.86	4163.86	4163.86	4163.86	4163.86
568.3	4142.89	4161.99	4161.99	4161.99	4161.99	4161.99	4161.99	4161.99	4161.99
	776.1	858.1	61701.5
	776	858	61326.5
	775.9	857.9	60930
	775.8	857.8	60836.2
	775.7	857.7	60611.8
	775.6	857.6	60532.4
	775.5	857.5	60472.3
	775.4	857.4	60640.9
	775.3	857.3	60856.7
	775.2	857.2	60527.2
	775.1	857.1	60646.9
	775	857	60539.6
	774.9	856.9	60334.4
	774.8	856.8	60585.4
	774.7	856.7	60555.7
	774.6	856.6	60445.1
	774.5	856.5	60291.6
	774.4	856.4	60093.9
	774.3	856.3	60083.6
	774.2	856.2	60409.4
	774.1	856.1	60239.7
	774	856	60207.7
	773.9	855.9	60327.9
	773.8	855.8	60532
	773.7	855.7	60631.5
	773.6	855.6	60842.2
	773.5	855.5	61425.1
	773.4	855.4	61278.8
	773.3	855.3	61193.7
	773.2	855.2	61543.2
	773.1	855.1	62035.9
	773	855	62501.2
	772.9	854.9	62795.4
	772.8	854.8	63381.6
	772.7	854.7	64029.2
	772.6	854.6	64402.7
	772.5	854.5	64994.1
	772.4	854.4	65781
	772.3	854.3	66494.7
	772.2	854.2	67247.6
	772.1	854.1	68044.3
	772	854	69521
	771.9	853.9	71098.7
	771.8	853.8	72773.9
	771.7	853.7	75170.6
	771.6	853.6	78141.7
	771.5	853.5	81719.7
	771.4	853.4	86149.3
	771.3	853.3	91065.1
	771.2	853.2	96779.2
		853.1	103099
		853	109015
		852.9	114145
		852.8	117148
		852.7	117596
		852.6	115108
		852.5	109559
		852.4	102711
		852.3	94352
		852.2	85874.6
		852.1	78271.3
		852	71997.2
		851.9	66896.1
		851.8	63193.4
		851.7	60609.2
		851.6	58441.9
		851.5	57148.1
		851.4	56368.4
		851.3	55095.3
		851.2	54126.3
		851.1	53655.7
		851	53301.9
		850.9	52602
		850.8	52260.4
		850.7	52184.3
		850.6	52113.3
		850.5	51846.9
		850.4	51923.1
		850.3	51624.9
		850.2	51665
		850.1	51497.8
		850	51284.3
		849.9	51597.4
		849.8	51362.6
		849.7	51381.9
		849.6	50993.8
		849.5	50879.7
		849.4	51188.2
		849.3	51237.4
		849.2	51194.8
		849.1	51159.6
		849	51164.3
		848.9	51073.6
		848.8	50920.4
		848.7	50823
		848.6	51032.1
		848.5	51094.9
		848.4	50673.6
		848.3	50698.4
		848.2	50902.2
		848.1	50701.7
		848	50949
		847.9	51053.5
		847.8	51149.7
		847.7	51188.4
		847.6	51038.3
		847.5	50679.4
		847.4	50601
		847.3	50683.7
		847.2	50928.4
		847.1	51068.3
		847	51293.7
		846.9	51202
		846.8	50968.3
		846.7	51253.1
		846.6	51250.2
		846.5	51150.6
		846.4	50915.8
		846.3	50805.5
		846.2	50800.3
		846.1	50795.5
		846	51176.9
		845.9	50956.4
		845.8	50888.4
		845.7	50708.1
		845.6	50420.3
		845.5	50873.7
		845.4	51344
		845.3	51422.5
		845.2	51231.5
		845.1	50785
		845	51037.8
		844.9	51402
		844.8	51273.2
		844.7	51206.7
		844.6	51103.7
		844.5	50919.9
		844.4	50946.9
		844.3	51220.6
		844.2	51298.3

## Sheet: Fig. 2b
Binding Energy (E)	Raw spectrum	Co0 2p3/2	Co+2 2p3/2	Co+2 2p3/2	Co+2 2p3/2	Background	Overall fitting curve
eV	Counts / s	Counts / s	Counts / s	Counts / s	Counts / s	Counts / s	Counts / s
812.2	49559.6
812.1	50115.2
812	49814
811.9	49838.3
811.8	49839.5
811.7	49739.3
811.6	49762.7
811.5	50016.1
811.4	50153.8
811.3	50117.7
811.2	49715.6
811.1	49588.3
811	49771
810.9	49976.8
810.8	50282.7
810.7	50160
810.6	49989.4
810.5	50065.8
810.4	50010.6
810.3	49859.1
810.2	49752.2
810.1	49646.4
810	49523.8
809.9	49622.1
809.8	49436.9
809.7	49552.5
809.6	49387.1
809.5	49393.6
809.4	49708.1
809.3	49717.1
809.2	49715.3
809.1	49425.8
809	49571.7
808.9	49787.4
808.8	49603.2
808.7	49600.6
808.6	49874.4
808.5	50071.8
808.4	49878.9
808.3	49823.3
808.2	49957.2
808.1	49946.6
808	49838.8
807.9	49657.3
807.8	49574.2
807.7	49672.5
807.6	49574.3
807.5	49701.8
807.4	49979.9
807.3	50079.3
807.2	49974.5
807.1	49695
807	49705.2
806.9	49888.1
806.8	50040
806.7	50007.8
806.6	49778.6
806.5	49574.8
806.4	49724.6
806.3	49971.8
806.2	50212.3
806.1	50006.5
806	49869.7
805.9	49402.2
805.8	49499.8
805.7	49918.2
805.6	49914.5
805.5	49979.4
805.4	50101.3
805.3	50123.5
805.2	49979.9
805.1	49778.7
805	49855.4
804.9	50089
804.8	50015.5
804.7	49954.2
804.6	50467.8
804.5	50576.3
804.4	50436.7
804.3	50371.5
804.2	50103
804.1	50113.6
804	49825.5
803.9	50160.1
803.8	50401.8
803.7	50038.9
803.6	49784.4
803.5	50010.2
803.4	50138.7
803.3	50088.6
803.2	50216.6
803.1	50039.8
803	50126.7
802.9	50346.3
802.8	50393.2
802.7	50186.5
802.6	50411.2
802.5	50524.5
802.4	50294.3
802.3	50110.6
802.2	50288.4
802.1	50348.2
802	50433.3
801.9	50509.3
801.8	50311.4
801.7	50246.4
801.6	50471.2
801.5	50737.2
801.4	50869.2
801.3	50814.9
801.2	50789.5
801.1	50959.1
801	50781.3
800.9	50867.3
800.8	51061.9
800.7	51074.3
800.6	50985.2
800.5	50794.1
800.4	51052.9
800.3	51293.5
800.2	51175.9
800.1	50997.7
800	50966.2
799.9	51172.4
799.8	51075.9
799.7	51504.7
799.6	51769.2
799.5	51594.9
799.4	51379.4
799.3	51569.2
799.2	51554.2
799.1	51650.7
799	51934.6
798.9	51768.3
798.8	51795.7
798.7	52105.6
798.6	51999.5
798.5	52158
798.4	52414.8
798.3	52211.5
798.2	52139.2
798.1	52145.9
798	52602.6
797.9	52691.3
797.8	52746.4
797.7	52850.1
797.6	52639.9
797.5	52912
797.4	52859.4
797.3	52536.9
797.2	52857.7
797.1	52938.6
797	53163.4
796.9	53475.7
796.8	53168
796.7	53396.4
796.6	54007.3
796.5	53936.3
796.4	53524.8
796.3	53948.3
796.2	54472.3
796.1	54817.2
796	54783.9
795.9	54942.1
795.8	55212.7
795.7	55396.7
795.6	55510.7
795.5	55505.1
795.4	55841.7
795.3	56486.6
795.2	56736
795.1	56956.1
795	57692.1
794.9	57893.2
794.8	58289.1
794.7	58949.3
794.6	59015.6
794.5	59304.7
794.4	60002.7
794.3	60879.2
794.2	61529.6
794.1	61976.4
794	62620.7
793.9	63348.1
793.8	64010.1
793.7	64947.9
793.6	65982.1
793.5	66726.8
793.4	67205.8
793.3	67550.2
793.2	67657.7
793.1	67526.4
793	67037.7
792.9	66046.6
792.8	64748.7
792.7	62760.1
792.6	60971
792.5	59568.1
792.4	58093.9
792.3	56800.1
792.2	54925.1
792.1	53774.8
792	52816.8
791.9	51826.5
791.8	50878
791.7	50022.4
791.6	49595.2
791.5	49293
791.4	49249
791.3	48962.1
791.2	48603.3
791.1	48520.3
791	48494.8					48280.4	48552.4
790.9	48134.1					47963.2	48195.3
790.8	47927.6					47880.8	47992.8
790.7	47554.8					47691	47624.4
790.6	47561.7					47583.2	47636.2
790.5	47561.5					47424.9	47641.4
790.4	47472					47389.1	47557.8
790.3	47211.9					47319.3	47304.3
790.2	47192.1					47249.7	47291.8
790.1	47263.7					47190.8	47371.4
790	47213.3	47256.7	47211.7	47211.7	47283	47188.7	47328.1
789.9	47161.4	47255.8	47209.7	47209.7	47289.7	47186.4	47335.8
789.8	47227.7	47254.9	47207.7	47207.7	47297.2	47184.1	47344.4
789.7	47223.5	47253.9	47205.7	47205.7	47305.6	47181.7	47353.9
789.6	47290	47252.9	47203.6	47203.6	47315.1	47179.3	47364.4
789.5	47192.3	47252	47201.5	47201.5	47325.7	47176.9	47376.2
789.4	47109.9	47250.8	47199.1	47199.1	47337.2	47174	47389
789.3	47467.9	47249.5	47196.5	47196.5	47349.8	47171.1	47402.8
789.2	47399.9	47248.1	47193.8	47193.8	47363.8	47168	47418.1
789.1	47354.3	47246.4	47190.8	47190.8	47378.8	47164.4	47434.4
789	47514.3	47244.2	47187.2	47187.2	47394.9	47160.3	47452
788.9	47571.9	47242.2	47183.7	47183.7	47412.7	47156.5	47471.2
788.8	47388.7	47240.1	47180.1	47180.1	47432.3	47152.5	47492.3
788.7	47395.2	47237.7	47176.2	47176.2	47453.4	47148	47514.9
788.6	47667	47235.1	47171.9	47171.9	47476.1	47143.3	47539.3
788.5	47788.9	47232.3	47167.4	47167.4	47500.6	47138.3	47565.5
788.4	47747	47229.2	47162.5	47162.5	47526.9	47132.8	47593.5
788.3	47755	47225.8	47157.3	47157.3	47555.1	47127	47623.6
788.2	47649.1	47222.3	47151.9	47151.9	47585.5	47121.1	47655.8
788.1	47801.1	47218.6	47146.3	47146.3	47618	47114.9	47690.3
788	47953.2	47214.8	47140.5	47140.5	47652.7	47108.5	47727
787.9	47944.5	47210.6	47134.2	47134.2	47689.6	47101.5	47766
787.8	48121.2	47206	47127.4	47127.4	47728.5	47094.1	47807.1
787.7	48092.3	47201.4	47120.6	47120.6	47769.9	47086.7	47850.8
787.6	47798.9	47197.1	47113.9	47113.9	47814.2	47079.6	47897.4
787.5	47705.6	47192.6	47106.9	47107	47860.8	47071.9	47946.5
787.4	48181.8	47188.1	47099.9	47099.9	47909.9	47064.2	47998.2
787.3	48189	47183.7	47092.8	47092.9	47961.7	47056.6	48052.6
787.2	48010.4	47178.8	47085.2	47085.3	48015.5	47048.2	48109.2
787.1	48249.6	47173.4	47076.9	47077.1	48071	47039	48167.7
787	48376.4	47167.6	47068.2	47068.4	48128.6	47029.6	48228.3
786.9	48502.9	47161.7	47059.2	47059.5	48188.2	47019.8	48291.1
786.8	48440.7	47155.2	47049.4	47049.9	48249.3	47009.1	48355.5
786.7	48633.6	47148.4	47039.2	47039.9	48311.9	46998	48421.7
786.6	48659.2	47141.4	47028.8	47029.8	48376.1	46986.9	48489.7
786.5	48499.2	47134.6	47018.3	47019.6	48442	46975.6	48559.5
786.4	48520.5	47127.8	47007.7	47009.5	48509.1	46964.2	48631
786.3	48471	47121	46997	46999.4	48577.3	46952.7	48703.8
786.2	48669.2	47113.9	46985.8	46989.1	48645.9	46940.5	48777.4
786.1	49081.5	47106.7	46974.3	46978.7	48714.9	46928.2	48851.8
786	48662.1	47099.6	46962.7	46968.6	48784.1	46915.7	48927
785.9	48560.6	47092.3	46950.7	46958.6	48852.8	46902.7	49002.3
785.8	48823.1	47084.7	46938.2	46948.6	48920.7	46889.2	49077.6
785.7	49051.1	47077.4	46925.8	46939.6	48987.9	46876.1	49153.3
785.6	48850.9	47069.9	46913	46930.9	49053.5	46862.1	49228.4
785.5	49116.8	47061.8	46899.3	46922.7	49116.7	46847.3	49302.6
785.4	49272.9	47053.3	46885	46915.3	49177.3	46831.9	49376
785.3	49328.3	47044.6	46870.1	46909.1	49234.9	46815.8	49448.4
785.2	49558.2	47035.3	46854.4	46904.3	49288.9	46798.9	49519.7
785.1	49544.9	47025.7	46838.1	46901.7	49338.9	46781.3	49590.1
785	49651.4	47015.8	46821.1	46901.6	49384.4	46763.1	49659.6
784.9	49810.7	47005.6	46803.6	46904.9	49425	46744.3	49728.4
784.8	49823.6	46995.1	46785.3	46912.2	49459.9	46724.6	49796.7
784.7	50164	46984	46766.1	46924.1	49488.5	46703.9	49864.6
784.6	50392.9	46972.6	46746.1	46941.8	49510.4	46682.6	49932.8
784.5	50223.5	46961.1	46725.6	46966.5	49525.1	46660.6	50001.8
784.4	50339.8	46949.2	46704.2	46999.1	49532	46637.6	50072.4
784.3	50549.5	46937.1	46682.2	47041.1	49530.9	46614	50145.6
784.2	50746.7	46925.2	46659.7	47094	49522.2	46589.9	50223.1
784.1	50746.9	46912.9	46636.3	47158.7	49506	46564.7	50306.7
784	51004.8	46900.4	46612.3	47236.9	49483.9	46538.7	50399.3
783.9	51022.3	46888	46587.6	47330	49458.1	46512.1	50504.7
783.8	51090.2	46875.8	46562.6	47439.5	49426.1	46484.8	50621.8
783.7	51204.9	46863.8	46537.1	47566.5	49387.2	46456.9	50751.1
783.6	51198.6	46852.1	46511.4	47711.8	49341.4	46428.3	50893.9
783.5	51513.8	46840.3	46485.1	47875.9	49288.4	46398.4	51050.8
783.4	51918.7	46828.4	46458.1	48058.7	49228.3	46367.2	51222.2
783.3	52195.9	46816.5	46430.8	48259.9	49161.3	46334.8	51408.4
783.2	52215.3	46804.6	46403.2	48478.7	49087.5	46300.9	51609.2
783.1	52427.2	46792.9	46375.9	48713.4	49007.3	46265.7	51823.7
783	52578	46781.9	46349.5	48962	48921.3	46229.7	52050.9
782.9	52721.1	46771.9	46324.9	49221.6	48830	46192.8	52288.9
782.8	52812.2	46763.1	46302.8	49488	48733.7	46155.1	52534.8
782.7	52836.3	46756	46284.2	49756.5	48633.1	46116.8	52785.6
782.6	52841.6	46750.6	46270.2	50021.4	48528.3	46077.6	53037.1
782.5	53145.4	46747.1	46261.9	50276	48419.7	46037.5	53284.9
782.4	53439.5	46745.9	46260.9	50513.6	48307.6	45996.3	53524.7
782.3	53576.2	46746.9	46268.9	50726.9	48192.2	45953.8	53751.8
782.2	53870.6	46750.4	46287.7	50908.7	48073.4	45909.4	53962.1
782.1	54251.9	46756.7	46319.7	51052.4	47951.5	45863.2	54152.6
782	54694.2	46766.7	46368.1	51152.6	47827.3	45815.5	54321.7
781.9	54698.6	46781.5	46436.6	51205.3	47701.5	45766.9	54469.7
781.8	54386.8	46802.1	46528.7	51207.3	47574.6	45717.4	54598.3
781.7	54555.3	46829.5	46648.3	51157.2	47447	45666.9	54710.8
781.6	54874.9	46865.5	46799.8	51055.7	47319.8	45616.6	54813.3
781.5	54637.3	46911.1	46986.6	50904.3	47192.9	45565.5	54912.6
781.4	54959.6	46967.2	47211.9	50705.6	47066	45513.2	55016.8
781.3	55172	47035.5	47478.7	50464.4	46939.5	45459.8	55135.7
781.2	55326.3	47118.3	47789.4	50186.6	46813.8	45405.6	55279.6
781.1	55499.2	47217.6	48145.2	49878.3	46688.6	45350	55458.8
781	55563.7	47336.3	48545.8	49546.5	46564.4	45293.3	55682.9
780.9	55794.3	47477.4	48989.1	49197.9	46441	45235.2	55960.2
780.8	56226.4	47644.3	49470.7	48838.9	46318.2	45175.1	56296.9
780.7	56787.1	47841.4	49983.9	48475.8	46195.9	45113.2	56697.1
780.6	56996.5	48073.9	50519.4	48114	46074.4	45049.3	57162.7
780.5	57131.4	48347.3	51064.8	47757.8	45952.8	44982.5	57692.2
780.4	58028.8	48668.5	51605.3	47410.7	45831	44912.7	58282.1
780.3	58770.8	49046.4	52124.5	47076.1	45709.2	44840.2	58927.7
780.2	59104.4	49490.6	52604	46756.1	45587	44764.6	59623
780.1	59606.6	50012.4	53024.2	46451.1	45463.7	44684.6	60361.9
780	60611.2	50625.6	53366.7	46161.9	45339	44600.6	61140.9
779.9	61631.4	51347	53614.8	45888.7	45212.8	44512.4	61960.2
779.8	62390.8	52195.9	53754.2	45630.6	45084.7	44419.3	62825.1
779.7	63242.3	53195.2	53774.8	45386.4	44953.9	44320.6	63748.1
779.6	64342.5	54372.8	53671.2	45154.8	44820	44216.4	64751
779.5	65526.6	55761.4	53443.3	44934.2	44682.8	44105.9	65865.5
779.4	66951.2	57399.4	53095.4	44722.2	44540.8	43987.9	67134.1
779.3	68833.4	59332.2	52636.4	44516.2	44392.9	43861.2	68610.7
779.2	70773.4	61613.9	52079.6	44314	44238.1	43724.9	70362
779.1	72732.7	64306.7	51440.4	44112.8	44075	43577.6	72465.6
779	75145.3	67480.4	50734.8	43909	43901.3	43416.4	75008.2
778.9	78860.9	71211	49980.2	43699.8	43715.3	43240.3	78082.9
778.8	82173.6	75570.1	49191.9	43481.5	43514.4	43046.2	81778.3
778.7	86523.9	80604.1	48382.9	43249.6	43295	42830.1	86156
778.6	91991.1	86290	47564.5	43000.2	43054.1	42589.4	91206.1
778.5	97131.3	92446.1	46746.8	42730.9	42790.1	42322.9	96757.5
778.4	102369	98585.8	45937.3	42439.6	42501.5	42029.2	102332
778.3	106867	103790	45144.3	42127.7	42190.2	41711.9	107016
778.2	109104	106907	44377.2	41799.9	41861.6	41377.2	109660
778.1	109150	107566	43645.8	41464	41523.7	41034.8	109897
778	105981	105533	42961.7	41131	41188	40697.2	107489
777.9	99821.6	98118.8	42336.5	40813.7	40867.4	40378.6	99748
777.8	91187	88233.6	41780.1	40524.1	40574.1	40090.9	89579.9
777.7	81369.6	78643.9	41298.2	40270.9	40317.1	39842.3	79748
777.6	72509.6	70588.2	40891.9	40058.4	40100.8	39635.9	71487.2
777.5	65037.5	64246.2	40557.2	39886.3	39924.9	39470.3	64973
777.4	59115.9	59374.7	40286.1	39750.4	39785.4	39339.8	59958.4
777.3	54884	55648.1	40068.1	39643.6	39675.1	39236.8	56113.7
777.2	52049.8	52780.5	39893.5	39559.8	39588	39155.5	53149.6
777.1	49474.5	50550.3	39753.6	39493.2	39518.4	39090	50841.2
777	47662.7	48793.7	39640.7	39439	39461.5	39035.8	49021.6
776.9	46633.3	47391.7	39548.8	39393.8	39413.7	38989.7	47569.4
776.8	45836.3	46258.5	39473.6	39355.3	39372.9	38950.1	46396.4
776.7	45176.6	45331.1	39411.1	39321.6	39337.1	38914.5	45437.6
776.6	44670.9	44563.5	39358.7	39291.4	39305.1	38882.4	44645.5
776.5	43985.2	43921.5	39314.4	39264.2	39276.1	38853	43984.4
776.4	43678.9	43379.3	39276.2	39239.1	39249.5	38825.6	43427.4
776.3	43567	42917.3	39243.2	39215.9	39225	38800.1	42954.1
776.2	43203.2	42520.6	39214.2	39194.3	39202.2	38776.1	42548.7
776.1	42968.5	42177	39188.2	39173.8	39180.7	38753	42198.5
776	42814.9	41877.2	39164.5	39154.1	39160.1	38730.6	41893.7
775.9	42841.8	41614.1	39142.6	39135.2	39140.4	38709.2	41626.8
775.8	42634	41382	39122.6	39117.3	39121.8	38688.8	41391.8
775.7	42120.9	41176.3	39104.2	39100.5	39104.3	38669.5	41183.9
775.6	41876.4	40993.2	39087.3	39084.7	39088	38651.2	40999.1
775.5	41671.4	40829.9	39072.1	39070.3	39073.2	38634.6	40834.6
775.4	41384.1	40683.8	39058.5	39057.2	39059.7	38619.2	40687.5
775.3	41271.4	40552.4	39045.9	39045.1	39047.2	38604.6	40555.4
775.2	41115.5	40433.7	39034.4	39033.8	39035.6	38590.9	40436.1
775.1	40993.3	40326	39023.6	39023.2	39024.7	38577.8	40328
775	40949.7	40228.2	39013.5	39013.2	39014.6	38565.4	40229.7
774.9	40666.1	40139.2	39004.3	39004.2	39005.3	38553.9	40140.5
774.8	40370.1	40058.3	38996.2	38996.1	38997.1	38543.6	40059.3
774.7	40023.5	39984.9	38989.4	38989.3	38990.2	38534.6	39985.8
774.6	39715.5	39918.6	38984.1	38984	38984.7	38527.2	39919.3
774.5	39473.4	39858.4	38979.8	38979.8	38980.4	38520.7	39859
774.4	39549.3	39803.4	38976.4	38976.4	38976.9	38515.1	39804
774.3	39480.7	39753	38973.6	38973.6	38974	38509.9	39753.5
774.2	39507.5	39706.3	38970.8	38970.8	38971.1	38504.6	39706.7
774.1	39595	39663.2	38968.4	38968.4	38968.7	38499.8	39663.5
774	39111.7	39624	38966.9	38966.9	38967.1	38496.1	39624.2
773.9	38662.8	39587.8	38965.8	38965.7	38966	38492.6	39588
773.8	39083.2	39554.4	38965	38965	38965.2	38489	39554.6
773.7	39473.3	39524	38965	38965	38965.2	38486.3	39524.1
773.6	38961.1					38483.9	39491.8
773.5	38644.7					38480.8	39148.8
773.4	38997.5					38478.3	39476.7
773.3	38936.3					38476.2	39392.2
773.2	38967.9					38474.3	39401.9
773.1	38754.4					38472.5	39167.8
773	38454.4					38471.5	38848.5
772.9	38418.7					38471.1	38794.5
772.8	38352.3					38477.4	38711.1
772.7	38506.1					38519.7	38848.6
772.6	38646.1					38562	38973.3
772.5	38962.6					38604.3	39275.4
772.4	38920.6					38646.6	39219.6
772.3	38759.6					38688.9	39045.7
772.2	38881.6					38731.2	39155.4
772.1	39232.5					38773.5	39494.7
772	39064.4					38815.8	39315.6
771.9	39047.1					38858.1	39287.7
771.8	39430.3					38900.4	39661
771.7	39281.2					38942.7	39502.3
771.6	39073.3					38985	39285.4
771.5	39283.3					39027.3	39486.8
771.4	39195.3					39069.6	39390.6
771.3	39019.4					39111.9	39206.9
771.2	38971						39151.1

## Sheet: Fig. 2c
Binding Energy (E)	Raw spectrum	Ni0 2p3/2	Ni0 2p1/2	Ni+2 2p3/2	Ni+2 2p1/2	Ni0 2p3/2 satellite	Ni0 2p1/2 satellite	Background	Overall fitting curve
eV	Counts / s	Counts / s	Counts / s	Counts / s	Counts / s	Counts / s	Counts / s	Counts / s	Counts / s
894.2	58764.1								59029.1
894.1	58805.6	58890.2	58890.2	58890.2	58890.2	59139.2	58906.4	58890.2	59155.4
894	58928.5	58933.9	58933.9	58933.9	58933.9	59182.9	58950.3	58933.9	59199.3
893.9	59062.7	58977.6	58977.6	58977.6	58977.6	59226.6	58994.2	58977.6	59243.2
893.8	59210.1	59021.3	59021.3	59021.3	59021.3	59270.2	59038.1	59021.3	59287.1
893.7	59212.4	59065	59065	59065	59065	59313.9	59082	59065	Counts / s
893.6	59287.6	59108.6	59108.6	59108.6	59108.6	59357.6	59125.9	59108.6	59374.9
893.5	59060.2	59152.3	59152.3	59152.3	59152.3	59401.3	59169.8	59152.3	59418.8
893.4	59104.4	59156.5	59156.5	59156.5	59156.5	59405.5	59174.2	59156.5	59423.2
893.3	59097	59160.8	59160.8	59160.8	59160.8	59409.7	59178.7	59160.8	59427.7
893.2	59283.2	59165	59165	59165	59165	59414	59183.2	59165	59432.1
893.1	59274.3	59169.2	59169.2	59169.2	59169.2	59418.2	59187.6	59169.2	59436.6
893	59164.2	59173.5	59173.5	59173.5	59173.5	59422.4	59192.1	59173.5	59441.1
892.9	59612.1	59177.7	59177.7	59177.7	59177.7	59426.6	59196.6	59177.7	59445.5
892.8	59825.1	59181.9	59181.9	59181.9	59181.9	59430.9	59201	59181.9	59450
892.7	59575.8	59186.1	59186.1	59186.1	59186.1	59435.1	59205.5	59186.1	59454.5
892.6	59422.9	59190.4	59190.4	59190.4	59190.4	59439.3	59210	59190.4	59459
892.5	59398.4	59194.6	59194.6	59194.6	59194.6	59443.6	59214.5	59194.6	59463.5
892.4	59667.8	59198.8	59198.8	59198.8	59198.8	59447.8	59219	59198.8	59468
892.3	59320.8	59203	59203	59203	59203	59452	59223.5	59203	59472.5
892.2	59240	59207.3	59207.3	59207.3	59207.3	59456.2	59228	59207.3	59477
892.1	59139.3	59211.5	59211.5	59211.5	59211.5	59460.5	59232.5	59211.5	59481.5
892	59125.1	59215.7	59215.7	59215.7	59215.7	59464.7	59237	59215.7	59486
891.9	59381.9	59189.6	59189.6	59189.6	59189.6	59438.6	59211.2	59189.6	59460.2
891.8	59192.3	59245.6	59245.6	59245.6	59245.6	59494.5	59267.4	59245.6	59516.4
891.7	59109.4	59301.5	59301.5	59301.5	59301.5	59550.5	59323.7	59301.5	59572.7
891.6	59525.6	59357.5	59357.5	59357.5	59357.5	59606.5	59380	59357.5	59629
891.5	59485.7	59430.8	59430.8	59430.8	59430.8	59679.8	59453.6	59430.8	59702.6
891.4	59474.4	59504.1	59504.1	59504.1	59504.1	59753.1	59527.3	59504.1	59776.2
891.3	59984.3	59577.4	59577.4	59577.4	59577.4	59826.4	59600.9	59577.4	59849.9
891.2	59982.7	59650.8	59650.8	59650.8	59650.8	59899.7	59674.6	59650.8	59923.5
891.1	59865.8	59724.1	59724.1	59724.1	59724.1	59973	59748.2	59724.1	59997.2
891	59651.7	59797.4	59797.4	59797.4	59797.4	60046.4	59821.9	59797.4	60070.8
890.9	59780.2	59797.3	59797.3	59797.3	59797.3	60046.2	59822.1	59797.3	60071.1
890.8	59706.5	59796.4	59796.4	59796.4	59796.4	60045.4	59821.6	59796.4	60070.5
890.7	60006	59791.4	59791.4	59791.4	59791.4	60040.4	59817	59791.4	60066
890.6	59997.9	59785.1	59785.1	59785.1	59785.1	60034.1	59811.1	59785.1	60060
890.5	59673.4	59782.9	59782.9	59782.9	59782.9	60031.8	59809.2	59782.9	60058.1
890.4	59615.8	59778.7	59778.7	59778.7	59778.7	60027.6	59805.4	59778.7	60054.3
890.3	59760.8	59780.8	59780.8	59780.8	59780.8	60029.8	59807.9	59780.8	60056.9
890.2	59845.4	59783	59783	59783	59783	60032	59810.5	59783	60059.5
890.1	60068.2	59785.2	59785.2	59785.2	59785.2	60034.2	59813.1	59785.2	60062.1
890	60153.2	59787.4	59787.4	59787.4	59787.4	60036.3	59815.7	59787.4	60064.7
889.9	59876	59789.5	59789.5	59789.5	59789.5	60038.5	59818.3	59789.5	60067.3
889.8	59835.9	59791.7	59791.7	59791.7	59791.7	60040.7	59820.9	59791.7	60069.9
889.7	60257.1	59793.9	59793.9	59793.9	59793.9	60042.8	59823.5	59793.9	60072.5
889.6	60122	59796	59796	59796	59796	60045	59826.2	59796	60075.1
889.5	60053.3	59798.2	59798.2	59798.2	59798.2	60047.2	59828.8	59798.2	60077.8
889.4	60330.6	59800.4	59800.4	59800.4	59800.4	60049.4	59831.4	59800.4	60080.4
889.3	60368.1	59802.6	59802.6	59802.6	59802.6	60051.5	59834.1	59802.6	60083.1
889.2	59829	59804.7	59804.7	59804.7	59804.7	60053.7	59836.8	59804.7	60085.8
889.1	59715.7	59806.9	59806.9	59806.9	59806.9	60055.9	59839.5	59806.9	60088.4
889	59876.7	59809.1	59809.1	59809.1	59809.1	60058.1	59842.2	59809.1	60091.1
888.9	59726.5	59822.2	59822.2	59822.2	59822.2	60071.2	59855.8	59822.2	60104.8
888.8	59897.5	59848.7	59848.7	59848.7	59848.7	60097.6	59882.8	59848.7	60131.8
888.7	59894.6	59875.1	59875.1	59875.1	59875.1	60124.1	59909.8	59875.1	60158.8
888.6	59897.4	59905.6	59905.6	59905.6	59905.6	60154.6	59940.9	59905.6	60189.9
888.5	59959.6	59936.1	59936.1	59936.1	59936.1	60185.1	59972	59936.1	60221
888.4	60356.5	59966.6	59966.6	59966.6	59966.6	60215.6	60003.1	59966.6	60252
888.3	60453.5	59997.1	59997.1	59997.1	59997.1	60246.1	60034.2	59997.1	60283.2
888.2	60174.7	60027.6	60027.6	60027.6	60027.6	60276.6	60065.3	60027.6	60314.3
888.1	60200.5	60058.1	60058.1	60058.1	60058.1	60307.1	60096.4	60058.1	60345.4
888	60190.2	60088.6	60088.6	60088.6	60088.6	60337.5	60127.6	60088.6	60376.6
887.9	60188.1	60119.1	60119.1	60119.1	60119.1	60368	60158.8	60119.1	60407.7
887.8	60054.7	60127.7	60127.7	60127.7	60127.7	60376.7	60168.1	60127.7	60417.1
887.7	59961.8	60178.2	60178.2	60178.2	60178.2	60427.1	60219.2	60178.2	60468.2
887.6	60243.7	60228.6	60228.6	60228.6	60228.6	60477.6	60270.4	60228.6	60519.4
887.5	60742.2	60279.1	60279.1	60279.1	60279.1	60528	60321.6	60279.1	60570.6
887.4	60738.2	60329.5	60329.5	60329.5	60329.5	60578.5	60372.8	60329.5	60621.8
887.3	60636.9	60380	60380	60380	60380	60628.9	60424.1	60380	60673.1
887.2	60664.3	60430.4	60430.4	60430.4	60430.4	60679.4	60475.3	60430.4	60724.3
887.1	60613.8	60480.9	60480.9	60480.9	60480.9	60729.8	60526.6	60480.9	60775.6
887	60523.6	60531.3	60531.3	60531.3	60531.3	60780.3	60577.9	60531.3	60826.9
886.9	60342.3	60516.7	60516.7	60516.7	60516.7	60765.6	60564.2	60516.7	60813.1
886.8	60512.5	60550.4	60550.4	60550.4	60550.4	60799.4	60598.8	60550.4	60847.8
886.7	60591.1	60584.2	60584.2	60584.2	60584.2	60833.2	60633.5	60584.2	60882.5
886.6	60861.9	60628.7	60628.7	60628.7	60628.7	60877.6	60678.9	60628.7	60927.9
886.5	60613.1	60702.6	60702.6	60702.6	60702.6	60951.5	60753.8	60702.6	61002.8
886.4	60564.6	60776.5	60776.5	60776.5	60776.5	61025.4	60828.7	60776.5	61077.7
886.3	60930	60744.9	60744.9	60744.9	60744.9	60993.8	60798.2	60744.9	61047.1
886.2	60912.7	60744.6	60744.6	60744.6	60744.6	60993.6	60799	60744.6	61048
886.1	60703.8	60740	60740	60740	60740	60989	60795.5	60740	61044.5
886	60946.9	60730.6	60730.6	60730.6	60730.6	60979.6	60787.2	60730.6	61036.2
885.9	60917.7	60722.2	60722.2	60722.2	60722.2	60971.1	60780	60722.2	61028.9
885.8	60808.6	60713.7	60713.7	60713.7	60713.7	60962.7	60772.7	60713.7	61021.7
885.7	60872.8	60699.6	60699.6	60699.6	60699.6	60948.6	60759.9	60699.6	61008.8
885.6	61101.4	60687.2	60687.2	60687.2	60687.2	60936.2	60748.8	60687.2	60997.8
885.5	60747.5	60679	60679	60679	60679	60927.9	60741.9	60679	60990.8
885.4	60544.1	60675.9	60675.9	60675.9	60675.9	60924.8	60740.1	60675.9	60989.1
885.3	60368.8	60675.3	60675.3	60675.3	60675.3	60924.2	60741	60675.3	60989.9
885.2	60663.2	60699.3	60699.3	60699.3	60699.3	60948.2	60766.4	60699.3	61015.4
885.1	61052.7	60723.2	60723.2	60723.2	60723.2	60972.2	60791.9	60723.2	61040.9
885	60968.6	60752.2	60752.2	60752.2	60752.2	61001.2	60822.5	60752.2	61071.5
884.9	60562.8	60800	60800	60800	60800	61049	60871.9	60800	61120.8
884.8	60513.9	60847.7	60847.7	60847.7	60847.7	61096.7	60921.3	60847.7	61170.3
884.7	61132.1	60895.5	60895.5	60895.5	60895.5	61144.5	60970.8	60895.5	61219.8
884.6	61295.6	60943.2	60943.2	60943.2	60943.2	61192.2	61020.4	60943.2	61269.3
884.5	61037.1	60991	60991	60991	60991	61239.9	61070	60991	61319
884.4	60922.1	61038.7	61038.7	61038.7	61038.7	61287.7	61119.7	61038.7	61368.6
884.3	61039.4	61086.5	61086.5	61086.5	61086.5	61335.4	61169.4	61086.5	61418.4
884.2	61226.4	61134.2	61134.2	61134.2	61134.2	61383.2	61219.3	61134.2	61468.3
884.1	61482.4	61181.9	61181.9	61181.9	61181.9	61430.9	61269.2	61181.9	61518.2
884	61447.2	61229.7	61229.7	61229.7	61229.7	61478.7	61319.2	61229.7	61568.2
883.9	61121.2	61277.4	61277.4	61277.4	61277.4	61526.4	61369.4	61277.4	61618.3
883.8	61513.8	61325.2	61325.2	61325.2	61325.2	61574.2	61419.6	61325.2	61668.5
883.7	61242.8	61311.1	61311.1	61311.1	61311.1	61560.1	61408	61311.1	61657
883.6	61300.9	61309.9	61309.9	61309.9	61309.9	61558.9	61409.5	61309.9	61658.5
883.5	61376.8	61289.8	61289.8	61289.8	61289.8	61538.8	61392.2	61289.8	61641.2
883.4	61510.1	61269	61269	61269	61269	61518	61374.3	61269	61623.3
883.3	61425.9	61244.4	61244.4	61244.4	61244.4	61493.4	61352.7	61244.4	61601.7
883.2	61220.5	61212.5	61212.5	61212.5	61212.5	61461.5	61324	61212.5	61573
883.1	61341	61182.4	61182.4	61182.4	61182.4	61431.3	61297.1	61182.4	61546.1
883	61193.2	61162.9	61162.9	61162.9	61162.9	61411.8	61281.1	61162.9	61530
882.9	61143.4	61162.4	61162.4	61162.4	61162.4	61411.4	61284.2	61162.4	61533.2
882.8	60916.2	61161.5	61161.5	61161.5	61161.5	61410.5	61287.1	61161.5	61536.1
882.7	61235.6	61157.5	61157.5	61157.5	61157.5	61406.5	61287	61157.5	61536
882.6	61528.7	61151.4	61151.4	61151.4	61151.4	61400.4	61285.1	61151.4	61534
882.5	61300.5	61145.4	61145.4	61145.4	61145.4	61394.3	61283.3	61145.4	61532.3
882.4	61106.2	61137.2	61137.2	61137.2	61137.2	61386.2	61279.7	61137.2	61528.7
882.3	61015	61125.9	61125.9	61125.9	61125.9	61374.9	61273.1	61125.9	61522.1
882.2	61393.6	61113.3	61113.3	61113.3	61113.3	61362.3	61265.5	61113.3	61514.5
882.1	61554.9	61092.1	61092.1	61092.1	61092.1	61341.1	61249.6	61092.1	61498.6
882	61780.6	61069.5	61069.5	61069.5	61069.5	61318.5	61232.4	61069.5	61481.4
881.9	61102.9	61047.8	61047.8	61047.8	61047.8	61296.8	61216.5	61047.8	61465.5
881.8	60853.8	61030.7	61030.7	61030.7	61030.7	61279.7	61205.5	61030.7	61454.4
881.7	61010.7	61019.5	61019.5	61019.5	61019.5	61268.5	61200.7	61019.5	61449.6
881.6	61103.3	61018.6	61018.6	61018.6	61018.6	61267.6	61206.4	61018.6	61455.4
881.5	61027	61017.4	61017.4	61017.4	61017.4	61266.4	61212.3	61017.4	61461.3
881.4	61261.6	61015.8	61015.8	61015.8	61015.8	61264.7	61218.1	61015.8	61467.1
881.3	61375.9	61013.9	61013.9	61013.9	61013.9	61262.9	61224.1	61013.9	61473.1
881.2	61152.6	61012.1	61012.1	61012.1	61012.1	61261	61230.5	61012.1	61479.4
881.1	61099.2	61009.7	61009.7	61009.7	61009.7	61258.6	61236.8	61009.7	61485.8
881	61525.7	61006.8	61006.8	61006.8	61006.8	61255.8	61243.1	61006.8	61492.1
880.9	61708.9	61004	61004	61004	61004	61253	61250.1	61004	61499
880.8	61254	61001.4	61001.4	61001.4	61001.4	61250.3	61257.7	61001.4	61506.6
880.7	61018.8	60998.7	60998.7	60998.7	60998.7	61247.7	61265.8	60998.7	61514.8
880.6	61068.1	60996.3	60996.3	60996.3	60996.3	61245.3	61274.9	60996.3	61523.9
880.5	61256.9	60994.8	60994.8	60994.8	60994.8	61243.8	61285.5	60994.8	61534.5
880.4	60750.2	60993.6	60993.6	60993.6	60993.6	61242.5	61297.1	60993.6	61546.1
880.3	61031.1	60992	60992	60992	60992	61240.9	61309.1	60992	61558
880.2	61332	60989.7	60989.7	60989.7	60989.7	61238.7	61321.2	60989.7	61570.2
880.1	61656.3	60987.1	60987.1	60987.1	60987.1	61236	61333.8	60987.1	61582.8
880	61686.1	60983.3	60983.3	60983.3	60983.3	61232.3	61346.2	60983.3	61595.1
879.9	61810.5	60978.9	60978.9	60978.9	60978.9	61227.8	61358.9	60978.9	61607.8
879.8	61658.9	60974.3	60974.3	60974.3	60974.3	61223.2	61372.4	60974.3	61621.4
879.7	61449.3	60969.9	60969.9	60969.9	60969.9	61218.8	61387.3	60969.9	61636.3
879.6	61435.8	60965.6	60965.6	60965.6	60965.6	61214.5	61403.5	60965.6	61652.5
879.5	61555.4	60961.5	60961.5	60961.5	60961.5	61210.4	61421.1	60961.5	61670.1
879.4	61590.4	60957.5	60957.5	60957.5	60957.5	61206.4	61440.2	60957.5	61689.2
879.3	61521.5	60953.4	60953.4	60953.4	60953.4	61202.4	61460.7	60953.4	61709.8
879.2	61460.4	60949	60949	60949	60949.1	61198	61482.5	60949	61731.5
879.1	61719.2	60944.1	60944.1	60944.1	60944.2	61193.1	61505.4	60944.1	61754.4
879	62022.7	60938.7	60938.7	60938.7	60938.8	61187.6	61529.4	60938.7	61778.5
878.9	62160.7	60932.4	60932.4	60932.4	60932.6	61181.4	61554.7	60932.4	61803.8
878.8	62215.8	60925.3	60925.3	60925.3	60925.5	61174.3	61581	60925.3	61830.2
878.7	62290.2	60917.5	60917.5	60917.5	60917.7	61166.4	61608.8	60917.5	61858
878.6	62429.5	60909.6	60909.6	60909.6	60909.9	61158.6	61639	60909.6	61888.2
878.5	61926	60902.1	60902.1	60902.1	60902.4	61151.1	61671.9	60902.1	61921.2
878.4	61850.3	60894.8	60894.8	60894.8	60895.2	61143.7	61707.7	60894.8	61957
878.3	61934.9	60887.7	60887.7	60887.7	60888.3	61136.7	61746.6	60887.7	61996.1
878.2	61953.7	60881	60881	60881	60881.7	61130	61788.8	60881	62038.5
878.1	62058.1	60874.2	60874.2	60874.2	60875	61123.2	61834.2	60874.2	62084
878	62026.3	60867.7	60867.7	60867.7	60868.7	61116.6	61883.3	60867.7	62133.3
877.9	61492.6	60861.2	60861.2	60861.2	60862.5	61110.2	61936.1	60861.2	62186.3
877.8	61807.6	60854.3	60854.3	60854.3	60855.9	61103.3	61992.4	60854.3	62242.9
877.7	62340.2	60847.1	60847.1	60847.1	60849	61096	62052.5	60847.1	62303.4
877.6	62375	60839.3	60839.3	60839.3	60841.6	61088.2	62116.4	60839.3	62367.7
877.5	62534.6	60830.4	60830.4	60830.4	60833.3	61079.4	62183.9	60830.4	62435.7
877.4	62509	60820.2	60820.2	60820.2	60823.8	61069.2	62254.9	60820.2	62507.5
877.3	63011.7	60809.3	60809.3	60809.3	60813.7	61058.3	62330.3	60809.3	62583.7
877.2	63092.5	60797.5	60797.5	60797.5	60802.8	61046.5	62410.2	60797.5	62664.5
877.1	63128	60785.2	60785.2	60785.2	60791.7	61034.2	62495.2	60785.2	62750.7
877	62946.4	60772.5	60772.5	60772.5	60780.3	61021.4	62585.5	60772.5	62842.3
876.9	62941.3	60759.5	60759.5	60759.5	60769.1	61008.5	62681.4	60759.5	62939.9
876.8	63122.1	60746.6	60746.6	60746.6	60758.1	60995.6	62783.2	60746.6	63043.7
876.7	62980.8	60733.6	60733.6	60733.6	60747.5	60982.5	62890.8	60733.6	63153.7
876.6	63172.5	60719.7	60719.7	60719.7	60736.4	60968.7	63003.2	60719.7	63268.9
876.5	63715.4	60704.8	60704.8	60704.8	60724.8	60953.7	63119.8	60704.8	63388.8
876.4	63909.3	60689	60689	60689	60712.9	60937.9	63240.3	60689	63513.3
876.3	63902.4	60672	60672	60672	60700.6	60921	63363.6	60672	63641.1
876.2	64023.8	60654.2	60654.2	60654.2	60688.1	60903.1	63488.7	60654.2	63771.6
876.1	64031.8	60635.8	60635.8	60635.8	60676	60884.7	63614.4	60635.8	63903.7
876	64120.7	60616.7	60616.7	60616.7	60664.4	60865.7	63738.8	60616.7	64035.4
875.9	64465.2	60597	60597	60597	60653.2	60846	63859.2	60597	64164.4
875.8	64491.1	60576.8	60576.8	60576.8	60643	60825.8	63973.2	60576.8	64288.3
875.7	64389.6	60556.2	60556.2	60556.2	60633.9	60805.2	64077.7	60556.2	64404.3
875.6	64270.1	60535.5	60535.5	60535.5	60626.5	60784.5	64169.5	60535.5	64509.5
875.5	64169.1	60514.8	60514.8	60514.8	60621	60763.8	64245.7	60514.8	64600.9
875.4	64408.7	60493.6	60493.6	60493.6	60617.3	60742.5	64303.1	60493.6	64675.9
875.3	64880.7	60471.7	60471.7	60471.7	60615.4	60720.6	64340.1	60471.7	64732.8
875.2	64931.4	60449.3	60449.3	60449.3	60615.8	60698.3	64356.7	60449.3	64772.3
875.1	64633.7	60426.6	60426.6	60426.6	60619	60675.5	64355.2	60426.6	64796.7
875	64413.1	60403.7	60403.7	60403.7	60625.6	60652.7	64340.2	60403.7	64811
874.9	64387	60381.1	60381.1	60381.1	60636	60630	64318	60381.1	64821.9
874.8	64611.3	60358.6	60358.6	60358.6	60650.9	60607.6	64268.3	60358.6	64809.5
874.7	64623.5	60335.9	60336	60335.9	60670.1	60584.9	64178.2	60335.9	64761.3
874.6	64697	60313	60313	60313	60693.9	60562	64051.7	60313	64681.6
874.5	64606.1	60289.7	60289.8	60289.7	60722.9	60538.7	63894.6	60289.7	64576.8
874.4	64573.1	60266.8	60266.9	60266.8	60757.9	60515.7	63714.4	60266.8	64454.5
874.3	64215.3	60244.2	60244.4	60244.2	60799.5	60493.2	63518.3	60244.2	64322.7
874.2	64082.8	60222.2	60222.5	60222.2	60848.3	60471.2	63313.2	60222.2	64188.5
874.1	64002.9	60200.8	60201.3	60200.8	60904.6	60449.8	63104.8	60200.8	64058.1
874	63975.1	60179.4	60180.1	60179.4	60968.4	60428.4	62897.5	60179.4	63936.2
873.9	64430.7	60157.8	60158.9	60157.8	61039.7	60406.8	62694.8	60157.8	63826.7
873.8	64300.3	60136.1	60137.8	60136.1	61118.9	60385.1	62499.1	60136.1	63732.6
873.7	64111.9	60114.4	60117	60114.4	61206.3	60363.3	62312.5	60114.4	63656.1
873.6	63902.7	60092.2	60096.1	60092.2	61301.8	60341.2	62135.6	60092.2	63598
873.5	64264.1	60070	60075.8	60070	61405.8	60319	61969	60070	63559.5
873.4	64415	60048	60056.6	60048	61518.5	60297	61813.1	60048	63541.1
873.3	63924.6	60026.6	60039.1	60026.6	61640.2	60275.5	61668	60026.6	63543.1
873.2	63515.3	60005.1	60023.2	60005.1	61770.1	60254.1	61532.6	60005.1	63564.7
873.1	63773.2	59984	60010.1	59984	61908.2	60233	61406.8	59984	63606
873	63793.2	59963.6	60000.6	59963.6	62054.2	60212.5	61290.2	59963.6	63666.9
872.9	63715.1	59943.1	59995.4	59943.1	62206.8	60192.1	61181.6	59943.1	63746.6
872.8	63800.2	59922.4	59995.5	59922.4	62365	60171.3	61079.9	59922.4	63844.7
872.7	63699.8	59901.2	60002.7	59901.2	62527.5	60150.2	60984.5	59901.2	63961.2
872.6	64076.9	59879.7	60019.1	59879.7	62693.2	60128.6	60894.8	59879.7	64096.7
872.5	64082.6	59857.2	60047.1	59857.2	62860.2	60106.2	60809.8	59857.2	64251.6
872.4	64491.3	59833.8	60090.1	59833.8	63026.8	60082.7	60728.8	59833.8	64427.1
872.3	64698.6	59809	60152	59809	63191.1	60058	60651.1	59809	64625.1
872.2	64850.9	59782.9	60237.8	59782.9	63351.2	60031.9	60576.2	59782.9	64848.3
872.1	65314.4	59755.1	60352.8	59755.1	63504.8	60004.1	60503.3	59755.1	65099.7
872	65675	59725.8	60504	59725.8	63650.2	59974.8	60432.4	59725.8	65384
871.9	65827.7	59694.9	60699	59694.9	63785.1	59943.9	60363.1	59694.9	65706.3
871.8	66094.8	59662.6	60946	59662.6	63907.6	59911.5	60295.1	59662.6	66072.6
871.7	66223.9	59628.7	61253.8	59628.7	64015.8	59877.7	60228.2	59628.7	66489.4
871.6	66618.7	59593.2	61631.3	59593.2	64107.5	59842.2	60162.1	59593.2	66963.5
871.5	67118.4	59555.8	62086.9	59555.8	64180.7	59804.7	60096.2	59555.8	67501.2
871.4	67649.2	59516.3	62628.7	59516.3	64233.6	59765.2	60030.1	59516.3	68108.8
871.3	67945.8	59474.3	63262.6	59474.3	64264.4	59723.2	59963.4	59474.3	68790.9
871.2	68514.7	59429	63992.1	59429	64271.4	59678	59895.1	59429	69549.5
871.1	69633.2	59379.7	64817.1	59379.7	64252.9	59628.7	59824.2	59379.7	70383.7
871	70964.2	59326.1	65733.7	59326.1	64208.1	59575.1	59750.5	59326.1	71289
870.9	71659.2	59267.9	66732.6	59267.9	64136.7	59516.9	59673.4	59267.9	72255.8
870.8	72291.5	59204.9	67798.3	59204.9	64038.5	59453.9	59592.7	59204.9	73268.7
870.7	73061.2	59137	68908.6	59137	63914.2	59386	59508.1	59137	74305.9
870.6	74169.6	59064.4	70034.5	59064.4	63764.7	59313.3	59419.9	59064.4	75339.3
870.5	75383.2	58986.2	71139.7	58986.2	63590.4	59235.2	59327	58986.2	76333.6
870.4	76794.1	58901.9	72182.9	58901.9	63392	59150.9	59228.9	58901.9	77248.9
870.3	78062.8	58811.7	73120.6	58811.7	63171.6	59060.7	59125.7	58811.7	78043.4
870.2	78488.1	58716.2	73909.5	58716.2	62931.3	58965.2	59017.8	58716.2	78675.2
870.1	79082.5	58616.5	74509.7	58616.5	62674.3	58865.4	58906.5	58616.5	79106.5
870	79179.2	58513.8	74888.2	58513.8	62403.9	58762.8	58792.8	58513.8	79306.3
869.9	79236	58409.3	75021.5	58409.3	62123.2	58658.3	58677.9	58409.3	79253
869.8	79452.3	58303.9	74898	58303.9	61835.3	58552.9	58562.6	58303.9	78937
869.7	78898.8	58199.8	74520.8	58199.8	61544.2	58448.8	58449.2	58199.8	78363.7
869.6	77334.3	58098.8	73906.2	58098.8	61253.8	58347.7	58339.3	58098.8	77550.7
869.5	75662.7	58002.7	73081.9	58002.7	60967.6	58251.6	58234.8	58002.7	76528
869.4	73891.6	57913.1	72085.3	57913.1	60689	58162.1	58137.3	57913.1	75334.2
869.3	72529	57830.9	70958.4	57830.9	60420.2	58079.9	58047.5	57830.9	74013.2
869.2	71228.6	57756.6	69746.1	57756.6	60163	58005.6	57965.9	57756.6	72610.8
869.1	69169.8	57689.9	68491.6	57689.9	59918.5	57938.8	57892.3	57689.9	71171.6
869	67755.7	57630.1	67234.2	57630.1	59686.9	57879.1	57826	57630.1	69735.7
868.9	66676.9	57576.9	66008.1	57576.9	59468.6	57825.8	57766.4	57576.9	68338.3
868.8	65840.1	57529.7	64841.1	57529.7	59263.8	57778.7	57713.3	57529.7	67007.7
868.7	64927.6	57487.2	63752.8	57487.2	59071.5	57736.1	57665	57487.2	65764
868.6	64372.7	57448.5	62757	57448.5	58891.4	57697.5	57620.9	57448.5	64621.3
868.5	63735.2	57413.4	61861.5	57413.4	58723.2	57662.4	57580.6	57413.4	63587.5
868.4	62962.7	57381.3	61068.8	57381.3	58566.7	57630.3	57543.5	57381.3	62665.4
868.3	62632.7	57352	60377.1	57352	58421.4	57600.9	57509.4	57352	61853
868.2	62149.4	57325.3	59782	57325.3	58287.2	57574.2	57478.1	57325.3	61145.7
868.1	61589.5	57301.1	59276.5	57301.1	58163.8	57550.1	57449.6	57301.1	60536.6
868	61072.2	57279.5	58852.5	57279.5	58050.8	57528.5	57423.7	57279.5	60017
867.9	60368.4	57260.4	58501	57260.4	57948.1	57509.4	57400.6	57260.4	59577.8
867.8	60025	57243.4	58212.7	57243.4	57854.7	57492.3	57379.7	57243.4	59209.3
867.7	60011.2	57227.9	57978.2	57227.9	57769.8	57476.9	57360.5	57227.9	58901.7
867.6	59976.4	57213.9	57789.4	57213.9	57692.9	57462.9	57342.9	57213.9	58646.4
867.5	59497.3	57200.8	57638.2	57200.8	57623.1	57449.8	57326.4	57200.8	58435
867.4	59411.3	57188.1	57517.5	57188.1	57559.2	57437	57310.3	57188.1	58259.9
867.3	59682.8	57175.6	57421.5	57175.6	57501	57424.6	57294.6	57175.6	58114.9
867.2	59652.7	57163.7	57345.7	57163.7	57448.2	57412.7	57279.7	57163.7	57995.1
867.1	59304.4	57152.5	57285.9	57152.5	57400.6	57401.5	57265.5	57152.5	57895.9
867	58796.1	57142.1	57239.1	57142.1	57357.8	57391.1	57252.3	57142.1	57813.8
866.9	58593.5	57132.9	57202.7	57132.9	57319.9	57381.8	57240.3	57132.9	57746.1
866.8	58476.6	57124.6	57174.4	57124.6	57286.3	57373.5	57229.3	57124.6	57689.9
866.7	58651.9	57116.4	57151.7	57116.4	57256	57365.4	57218.6	57116.4	57642.4
866.6	59112.4	57108	57132.8	57108	57228.1	57357	57207.8	57108	57601.5
866.5	59021	57099.7	57116.9	57099.7	57202.7	57348.6	57197	57099.7	57566.2
866.4	58551.3	57091.6	57103.5	57091.6	57179.8	57340.6	57186.6	57091.6	57535.6
866.3	58110.2	57084.3	57092.4	57084.3	57159.5	57333.3	57177.1	57084.3	57509.4
866.2	57886.9	57078.1	57083.6	57078.1	57142.1	57327.1	57168.7	57078.1	57487.3
866.1	57950.7	57072.8	57076.4	57072.8	57127.2	57321.8	57161.3	57072.8	57468.4
866	58132.5	57067.7	57070.2	57067.7	57113.8	57316.7	57154.3	57067.7	57451.8
865.9	58234.5	57062.6	57064.2	57062.6	57101.5	57311.6	57147.2	57062.6	57436.7
865.8	58246.6	57057.1	57058.1	57057.1	57089.9	57306.1	57139.8	57057.1	57422.6
865.7	58183.9	57051.4	57052.1	57051.4	57079	57300.5	57132.3	57051.4	57409.6
865.6	58034.3	57046.2	57046.6	57046.2	57069.3	57295.2	57125.3	57046.2	57397.9
865.5	57763.6	57041.2	57041.5	57041.2	57060.5	57290.3	57118.6	57041.2	57387.2
865.4	57955	57036.4	57036.6	57036.4	57052.5	57285.6	57112.2	57036.4	57377.6
865.3	57956.3	57032.1	57032.2	57032.1	57045.5	57281.3	57106.2	57032.1	57368.9
865.2	57805.2	57028	57028	57028	57039.1	57277.3	57100.5	57028	57361
865.1	57733.9	57024.1	57024.1	57024.1	57033.3	57273.5	57095.1	57024.1	57353.8
865	57530.3	57020.7	57020.7	57020.7	57028.3	57270.2	57090.2	57020.7	57347.4
864.9	57490.3	57018.3	57018.3	57018.3	57024.5	57268	57086.4	57018.3	57342.4
864.8	56914.9	57016.9	57016.9	57016.9	57022	57266.9	57083.6	57016.9	57338.8
864.7	56806	57016.2	57016.2	57016.2	57020.4	57266.6	57081.6	57016.2	57336.1
864.6	57022.5	57015.9	57015.9	57015.9	57019.3	57266.7	57080	57015.9	57334.2
864.5	57139.3	57014.6	57014.6	57014.6	57017.4	57266	57077.4	57014.6	57331.6
864.4	57196.7	57013.1	57013.1	57013.1	57015.4	57265.2	57074.6	57013.1	57329.1
864.3	57179.6	57011.2	57011.2	57011.2	57013	57264.3	57071.5	57011.2	57326.5
864.2	57219.8	57009.1	57009.1	57009.1	57010.6	57263.5	57068.3	57009.1	57324.1
864.1	57146.7	57007.3	57007.3	57007.3	57008.5	57263.2	57065.3	57007.3	57322.4
864	56910.3	57005.5	57005.5	57005.5	57006.5	57263.5	57062.4	57005.5	57321.3
863.9	57007.7	57003.8	57003.8	57003.8	57004.5	57264.2	57059.6	57003.8	57320.8
863.8	57185.6	57001.9	57001.9	57001.9	57002.5	57265.5	57056.6	57001.9	57320.9
863.7	57364.9	56999.8	56999.8	56999.8	57000.3	57267.4	57053.6	56999.8	57321.6
863.6	57231.5	56997.4	56997.4	56997.4	56997.8	57269.8	57050.1	56997.4	57323
863.5	57378.2	56994.4	56994.4	56994.4	56994.8	57272.9	57046.2	56994.4	57324.9
863.4	57575.7	56991.4	56991.4	56991.4	56991.7	57277.2	57042.2	56991.4	57328.3
863.3	57226.1	56988.5	56988.5	56988.5	56988.7	57283.3	57038.4	56988.5	57333.4
863.2	57198	56985.2	56985.2	56985.2	56985.3	57290.9	57034.2	56985.2	57340
863.1	57660.6	56981.8	56981.8	56981.8	56981.9	57300.6	57029.9	56981.8	57348.9
863	57479.4	56978.7	56978.7	56978.7	56978.8	57313.4	57026	56978.7	57360.8
862.9	57073.2	56975.8	56975.8	56975.8	56975.8	57329.4	57022.2	56975.8	57375.9
862.8	57127.6	56972.8	56972.8	56972.8	56972.9	57348.9	57018.4	56972.8	57394.6
862.7	57161.7	56969.9	56969.9	56969.9	56969.9	57372.7	57014.7	56969.9	57417.5
862.6	57550.1	56967	56967	56967.1	56967.1	57401.1	57011.1	56967	57445.2
862.5	57403.6	56964	56964	56964	56964	57434.6	57007.3	56964	57478
862.4	57240.4	56960.7	56960.7	56960.7	56960.7	57473.9	57003.2	56960.7	57516.5
862.3	57437.6	56956.9	56956.9	56957	56957	57519.4	56998.8	56956.9	57561.3
862.2	57573.2	56953.4	56953.4	56953.5	56953.4	57572.5	56994.5	56953.4	57613.7
862.1	57316.1	56949.9	56949.9	56950	56949.9	57633.9	56990.3	56949.9	57674.4
862	57284.1	56946.3	56946.3	56946.4	56946.3	57704	56986	56946.3	57743.9
861.9	57382.6	56942.3	56942.3	56942.4	56942.3	57783.5	56981.4	56942.3	57822.7
861.8	57842	56938	56938	56938.2	56938	57873.2	56976.5	56938	57911.8
861.7	57779.2	56933.5	56933.5	56933.7	56933.5	57973.7	56971.3	56933.5	58011.8
861.6	57631.4	56928.4	56928.4	56928.6	56928.4	58085.4	56965.6	56928.4	58122.9
861.5	57929.1	56922.3	56922.3	56922.7	56922.3	58208.5	56958.9	56922.3	58245.5
861.4	58394.5	56915.6	56915.6	56916	56915.6	58343.7	56951.6	56915.6	58380.2
861.3	58556.7	56907.9	56907.9	56908.4	56907.9	58491.1	56943.3	56907.9	58527.1
861.2	58883.4	56898.8	56898.8	56899.6	56898.8	58650.4	56933.7	56898.8	58686
861.1	59033.8	56888.8	56888.8	56889.7	56888.8	58821.9	56923.1	56888.8	58857.2
861	59092.2	56877.9	56877.9	56879	56877.9	59005.7	56911.6	56877.9	59040.6
860.9	59292.5	56865.9	56865.9	56867.3	56865.9	59201	56899.2	56865.9	59235.7
860.8	59680.1	56853.2	56853.2	56855	56853.2	59407.5	56886	56853.2	59442
860.7	59660.6	56839.8	56839.8	56842	56839.8	59624.3	56872.1	56839.8	59658.8
860.6	59750.5	56825.5	56825.5	56828.3	56825.5	59850	56857.3	56825.5	59884.5
860.5	60057.4	56810.1	56810.1	56813.5	56810.1	60082.8	56841.4	56810.1	60117.5
860.4	60466.6	56793.8	56793.8	56798	56793.8	60321.2	56824.6	56793.8	60356.1
860.3	60651.8	56776.5	56776.5	56781.7	56776.5	60562.9	56806.8	56776.5	60598.3
860.2	60694.5	56758.2	56758.2	56764.5	56758.2	60805.4	56788	56758.2	60841.6
860.1	60857	56738.8	56738.8	56746.6	56738.8	61046.2	56768.2	56738.8	61083.4
860	61125.5	56718.5	56718.5	56728.1	56718.5	61282.3	56747.5	56718.5	61320.8
859.9	61343.6	56697.1	56697.1	56708.7	56697.1	61510.2	56725.6	56697.1	61550.4
859.8	61938.7	56674.2	56674.2	56688.4	56674.2	61726.3	56702.3	56674.2	61768.6
859.7	62235.2	56649.9	56649.9	56667.1	56649.9	61927	56677.6	56649.9	61971.9
859.6	62378.3	56624.3	56624.3	56645.1	56624.3	62108.9	56651.6	56624.3	62157
859.5	62406.6	56597.6	56597.6	56622.8	56597.6	62268.4	56624.5	56597.6	62320.5
859.4	62507.6	56570.1	56570.1	56600.5	56570.1	62402.6	56596.7	56570.1	62459.4
859.3	62705.1	56542	56542	56578.5	56542	62508.8	56568.2	56542	62571.4
859.2	62828.4	56513.3	56513.3	56557	56513.3	62584.9	56539	56513.3	62654.4
859.1	62955.2	56483.8	56483.8	56536	56483.8	62630.1	56509.2	56483.8	62707.8
859	63125.3	56453.3	56453.3	56515.7	56453.3	62645.5	56478.4	56453.3	62732.9
858.9	63411.1	56422.3	56422.3	56496.4	56422.3	62635.5	56446.9	56422.3	62734.3
858.8	63311.2	56391	56391	56479	56391	62608.7	56415.3	56391	62721
858.7	62885	56360.1	56360.1	56464.2	56360.1	62566.2	56384.1	56360.1	62694.3
858.6	62399.7	56329.4	56329.4	56452.3	56329.4	62494.5	56353	56329.4	62641
858.5	62714.3	56299.2	56299.2	56443.9	56299.2	62394.3	56322.6	56299.2	62562.4
858.4	62615.1	56270.3	56270.3	56440.2	56270.3	62267.4	56293.3	56270.3	62460.3
858.3	61808.7	56242.4	56242.4	56441.4	56242.4	62114.8	56265.1	56242.4	62336.5
858.2	61548.5	56214.9	56214.9	56447.4	56214.9	61937.9	56237.3	56214.9	62192.7
858.1	61701.5	56188.6	56188.6	56459.4	56188.6	61739.2	56210.7	56188.6	62032.1
858	61326.5	56163.6	56163.6	56478.3	56163.6	61521.3	56185.4	56163.6	61857.8
857.9	60930	56139.4	56139.4	56504.1	56139.4	61286.1	56160.8	56139.4	61672.3
857.8	60836.2	56115.8	56115.8	56537.4	56115.8	61036.3	56137	56115.8	61479.1
857.7	60611.8	56093.2	56093.2	56579.2	56093.2	60774.9	56114.1	56093.2	61281.9
857.6	60532.4	56071.2	56071.2	56630	56071.2	60504.5	56091.8	56071.2	61083.9
857.5	60472.3	56049.4	56049.4	56690.1	56049.4	60227.3	56069.7	56049.4	60888.4
857.4	60640.9	56027.4	56027.4	56760.2	56027.4	59945.9	56047.5	56027.4	60698.7
857.3	60856.7	56005.4	56005.4	56841.1	56005.4	59663	56025.3	56005.4	60518.4
857.2	60527.2	55983.3	55983.3	56933.6	55983.3	59380.9	56002.8	55983.3	60350.9
857.1	60646.9	55960.9	55960.9	57038.8	55960.9	59102.1	55980.2	55960.9	60199.3
857	60539.6	55938.8	55938.8	57157.8	55938.8	58829	55957.8	55938.8	60067
856.9	60334.4	55916.7	55916.7	57291.5	55916.7	58563.3	55935.5	55916.7	59956.9
856.8	60585.4	55894.6	55894.6	57440.6	55894.6	58306.4	55913.1	55894.6	59871
856.7	60555.7	55872.5	55872.5	57606.1	55872.5	58060	55890.8	55872.5	59811.9
856.6	60445.1	55850.5	55850.5	57788.8	55850.5	57825	55868.6	55850.5	59781.4
856.5	60291.6	55828.7	55828.7	57989.4	55828.7	57602.4	55846.5	55828.7	59781
856.4	60093.9	55807.1	55807.1	58208.7	55807.1	57392.9	55824.8	55807.1	59812
856.3	60083.6	55785.6	55785.6	58446.7	55785.6	57196.6	55803	55785.6	59875
856.2	60409.4	55764.2	55764.2	58703.7	55764.2	57013.6	55781.4	55764.2	59970.3
856.1	60239.7	55742.8	55742.8	58979.8	55742.8	56843.8	55759.8	55742.8	60097.8
856	60207.7	55721.1	55721.1	59274.3	55721.1	56686.7	55737.8	55721.1	60256.7
855.9	60327.9	55698.8	55698.8	59586.6	55698.8	56541.7	55715.4	55698.8	60446
855.8	60532	55676.3	55676.3	59916.1	55676.3	56408.5	55692.7	55676.3	60664.6
855.7	60631.5	55653.2	55653.2	60261.3	55653.2	56286.2	55669.3	55653.2	60910.5
855.6	60842.2	55628.9	55628.9	60620.3	55628.9	56173.5	55644.8	55628.9	61180.9
855.5	61425.1	55603.7	55603.6	60991.4	55603.6	56070	55619.3	55603.6	61473.6
855.4	61278.8	55577.8	55577.7	61372.7	55577.7	55975.1	55593.2	55577.7	61785.8
855.3	61193.7	55551.2	55550.8	61761.2	55550.8	55887.9	55566.2	55550.8	62114
855.2	61543.2	55523.7	55522.8	62153.8	55522.8	55807.3	55538	55522.8	62454.4
855.1	62035.9	55495.7	55493.7	62547.1	55493.7	55732.8	55508.7	55493.7	62803.1
855	62501.2	55467.5	55463.2	62937.1	55463.2	55663	55478	55463.2	63156
854.9	62795.4	55439.6	55430.6	63319.2	55430.6	55596.9	55445.3	55430.6	63509
854.8	63381.6	55414	55395.8	63688.8	55395.8	55533.4	55410.2	55395.8	63859.1
854.7	64029.2	55394.8	55358.7	64041.5	55358.7	55472.1	55372.9	55358.7	64205.3
854.6	64402.7	55388.9	55319.2	64372.7	55319.2	55412.3	55333.3	55319.2	64549.5
854.5	64994.1	55407.8	55277	64677.4	55277	55353	55291	55277	64898
854.4	65781	55470.6	55231.9	64950.9	55231.9	55293.7	55245.7	55231.9	65265
854.3	66494.7	55607.4	55183.9	65189	55183.9	55233.7	55197.5	55183.9	65676
854.2	67247.6	55863.3	55132.4	65387.1	55132.4	55172.5	55145.8	55132.4	66171.7
854.1	68044.3	56303.4	55076.8	65541.1	55076.8	55108.9	55090	55076.8	66813.2
854	69521	57017.5	55016.3	65646.9	55016.3	55041.9	55029.4	55016.3	67686.9
853.9	71098.7	58122.6	54950	65701.4	54950	54970.3	54963	54950	68907.2
853.8	72773.9	59761.6	54876.6	65701.2	54876.6	54892.7	54889.4	54876.6	70614.9
853.7	75170.6	62094.3	54794.1	65643.1	54794.1	54806.7	54806.8	54794.1	72968.6
853.6	78141.7	65278.7	54700.6	65525.1	54700.6	54710.4	54713.1	54700.6	76125.6
853.5	81719.7	69437.4	54593.6	65344.9	54593.6	54601.2	54606	54593.6	80208.8
853.4	86149.3	74609.5	54470.2	65100.9	54470.2	54476.1	54482.4	54470.2	85258.3
853.3	91065.1	80694.8	54327.4	64791.7	54327.4	54332	54339.5	54327.4	91175.8
853.2	96779.2	87399.4	54162.3	64417.1	54162.3	54165.8	54174.3	54162.3	97669.6
853.1	103099	94209.4	53972.7	63977.8	53972.7	53975.4	53984.5	53972.7	104229
853	109015	100418	53758	63476.9	53758	53760	53769.6	53758	110150
852.9	114145	105226	53519.6	62919.9	53519.6	53521.1	53531.1	53519.6	114639
852.8	117148	107914	53262.2	62315.6	53262.2	53263.3	53273.6	53262.2	116980
852.7	117596	108028	52993.2	61676	52993.2	52994.1	53004.5	52993.2	116723
852.6	115108	105516	52722.8	61015.8	52722.8	52723.4	52733.9	52722.8	113821
852.5	109559	100745	52461.3	60349.8	52461.3	52461.7	52472.3	52461.3	108645
852.4	102711	94391.8	52218.7	59692.6	52218.7	52219	52229.6	52218.7	101877
852.3	94352	87263	52002.8	59056.2	52002.8	52003.1	52013.6	52002.8	94327.4
852.2	85874.6	80109.5	51818.3	58449.3	51818.3	51818.5	51829	51818.3	86751.4
852.1	78271.3	73505.7	51665.9	57876.3	51665.9	51666.1	51676.4	51665.9	79726.7
852	71997.2	67803.2	51544.2	57339.2	51544.2	51544.3	51554.6	51544.2	73608.7
851.9	66896.1	63146.4	51449.2	56837	51449.2	51449.3	51459.5	51449.2	68544.6
851.8	63193.4	59521.9	51375.9	56367.4	51375.9	51376	51386.1	51375.9	64523.6
851.7	60609.2	56818.4	51319.7	55927.8	51319.7	51319.7	51329.7	51319.7	61436.7
851.6	58441.9	54877.8	51276.2	55515.9	51276.2	51276.2	51286.1	51276.2	59127.5
851.5	57148.1	53532.5	51241.7	55129.4	51241.7	51241.7	51251.5	51241.7	57430.1
851.4	56368.4	52629.9	51214.1	54767.3	51214.1	51214.2	51223.9	51214.1	56192.8
851.3	55095.3	52042.6	51192.2	54429.1	51192.2	51192.2	51201.8	51192.2	55289.2
851.2	54126.3	51671	51174.3	54113.8	51174.3	51174.3	51183.8	51174.3	54620
851.1	53655.7	51441.8	51159.7	53820.7	51159.7	51159.7	51169.1	51159.7	54112.2
851	53301.9	51304.1	51148.3	53549.8	51148.3	51148.3	51157.6	51148.3	53715
850.9	52602	51223.1	51139.4	53300.1	51139.4	51139.4	51148.6	51139.4	53393
850.8	52260.4	51175.8	51132.1	53070.4	51132.1	51132.1	51141.2	51132.1	53123.2
850.7	52184.3	51148.4	51126.1	52859.7	51126.1	51126.1	51135.1	51126.1	52891
850.6	52113.3	51132.4	51121.4	52667.5	51121.4	51121.4	51130.3	51121.4	52687.4
850.5	51846.9	51122.6	51117.3	52492.1	51117.3	51117.3	51126.1	51117.3	52506.2
850.4	51923.1	51116.2	51113.7	52332.7	51113.7	51113.7	51122.4	51113.7	52343.9
850.3	51624.9	51111.7	51110.5	52188.4	51110.5	51110.5	51119.2	51110.5	52198.1
850.2	51665	51108.4	51107.9	52058.3	51107.9	51107.9	51116.4	51107.9	52067.3
850.1	51497.8	51106	51105.8	51941.4	51105.8	51105.8	51114.2	51105.8	51950.1
850	51284.3	51104	51103.9	51836.6	51103.9	51103.9	51112.2	51103.9	51845.1
849.9	51597.4	51102.3	51102.2	51743	51102.2	51102.2	51110.5	51102.2	51751.3
849.8	51362.6	51100.8	51100.8	51659.7	51100.8	51100.8	51109	51100.8	51667.8
849.7	51381.9	51099.9	51099.8	51585.9	51099.8	51099.8	51107.9	51099.8	51594
849.6	50993.8	51099.2	51099.2	51520.8	51099.2	51099.2	51107.2	51099.2	51528.8
849.5	50879.7	51098.9	51098.9	51463.7	51098.9	51098.9	51106.9	51098.9	51471.6
849.4	51188.2	51098.8	51098.8	51413.5	51098.8	51098.8	51106.6	51098.8	51421.3
849.3	51237.4	51096.7	51096.7	51367.5	51096.7	51096.7	51104.4	51096.7	51375.3
849.2	51194.8	51081.4	51081.4	51313.8	51081.4	51081.4	51089	51081.4	51321.5
849.1	51159.6	51041.3	51041.3	51240.3	51041.3	51041.3	51048.9	51041.3	51247.9
849	51164.3	50995.9	50995.9	51165.8	50995.9	50995.9	51003.4	50995.9	51173.3
848.9	51073.6	50957.1	50957.1	51101.8	50957.1	50957.1	50964.6	50957.1	51109.3
848.8	50920.4	50930.9	50930.9	51053.8	50930.9	50930.9	50938.2	50930.9	51061.1
848.7	50823	50904.9	50904.9	51009	50904.9	50904.9	50912.1	50904.9	51016.2
848.6	51032.1	50875.7	50875.7	50963.7	50875.7	50875.7	50882.9	50875.7	50970.9
848.5	51094.9	50864.4	50864.4	50938.5	50864.4	50864.4	50871.5	50864.4	50945.6
848.4	50673.6	50862.9	50862.9	50925.2	50862.9	50862.9	50869.9	50862.9	50932.2
848.3	50698.4	50814.1	50814.1	50866.4	50814.1	50814.1	50821.1	50814.1	50873.4
848.2	50902.2	50785	50785	50828.7	50785	50785	50791.9	50785	50835.6
848.1	50701.7	50785	50785	50821.4	50785	50785	50791.8	50785	50828.2
848	50949	50784.7	50784.7	50815	50784.7	50784.7	50791.5	50784.7	50821.8
847.9	51053.5	50784.2	50784.2	50809.3	50784.2	50784.2	50790.8	50784.2	50816
847.8	51149.7	50783.4	50783.4	50804.2	50783.4	50783.4	50790	50783.4	50810.8
847.7	51188.4	50782.4	50782.4	50799.6	50782.4	50782.4	50789	50782.4	50806.2
847.6	51038.3	50781.6	50781.6	50795.8	50781.6	50781.6	50788.1	50781.6	50802.3
847.5	50679.4	50781.1	50781.1	50792.8	50781.1	50781.1	50787.5	50781.1	50799.2
847.4	50601	50780.9	50780.9	50790.5	50780.9	50780.9	50787.3	50780.9	50796.8
847.3	50683.7	50780.9	50780.9	50788.7	50780.9	50780.9	50787.2	50780.9	50795
847.2	50928.4	50780.9	50780.9	50787.2	50780.9	50780.9	50787.1	50780.9	50793.4
847.1	51068.3	50780.4	50780.4	50785.6	50780.4	50780.4	50786.6	50780.4	50791.7
847	51293.7	50779.6	50779.6	50783.8	50779.6	50779.6	50785.7	50779.6	50789.9
846.9	51202	50778.5	50778.5	50781.9	50778.5	50778.5	50784.6	50778.5	50788
846.8	50968.3	50777.3	50777.3	50780	50777.3	50777.3	50783.3	50777.3	50786
846.7	51253.1	50775.9	50775.9	50778.1	50775.9	50775.9	50781.8	50775.9	50784
846.6	51250.2	50774.6	50774.6	50776.4	50774.6	50774.6	50780.5	50774.6	50782.2
846.5	51150.6	50773.5	50773.5	50774.9	50773.5	50773.5	50779.3	50773.5	50780.7
846.4	50915.8	50772.5	50772.5	50773.6	50772.5	50772.5	50778.2	50772.5	50779.3
846.3	50805.5	50771.8	50771.8	50772.7	50771.8	50771.8	50777.5	50771.8	50778.4
846.2	50800.3	50771.4	50771.4	50772.1	50771.4	50771.4	50777	50771.4	50777.7
846.1	50795.5	50771	50771	50771.5	50771	50771	50776.5	50771	50777.1
846	51176.9	50770.5	50770.5	50771	50770.5	50770.5	50776	50770.5	50776.5
845.9	50956.4	50770	50770	50770.4	50770	50770	50775.4	50770	50775.8
845.8	50888.4	50769.6	50769.6	50769.8	50769.6	50769.6	50774.9	50769.6	50775.2
845.7	50708.1	50769.4	50769.4	50769.6	50769.4	50769.4	50774.7	50769.4	50774.9
845.6	50420.3	50792.7	50792.7	50792.9	50792.7	50792.7	50798	50792.7	50798.2
845.5	50873.7	50816.1	50816.1	50816.2	50816.1	50816.1	50821.3	50816.1	50821.4
845.4	51344	50839.4	50839.4	50839.5	50839.4	50839.4	50844.6	50839.4	50844.7
845.3	51422.5	50862.8	50862.8	50862.9	50862.8	50862.8	50867.9	50862.8	50868
845.2	51231.5	50886.2	50886.2	50886.2	50886.2	50886.2	50891.2	50886.2	50891.3
845.1	50785	50909.5	50909.5	50909.6	50909.5	50909.5	50914.6	50909.5	50914.6
845	51037.8	50932.9	50932.9	50932.9	50932.9	50932.9	50937.9	50932.9	50937.9
844.9	51402	50956.3	50956.3	50956.3	50956.3	50956.3	50961.2	50956.3	50961.2
844.8	51273.2	50979.6	50979.6	50979.6	50979.6	50979.6	50984.5	50979.6	50984.5
844.7	51206.7	51003	51003	51003	51003	51003	51007.8	51003	51007.8
844.6	51103.7	51026.3	51026.3	51026.4	51026.3	51026.3	51031.1	51026.3	51031.1
844.5	50919.9	51049.7	51049.7	51049.7	51049.7	51049.7	51054.4	51049.7	51054.4
844.4	50946.9	51073.1	51073.1	51073.1	51073.1	51073.1	51077.8	51073.1	51077.8
844.3	51220.6	51096.4	51096.4	51096.4	51096.4	51096.4	51101.1	51096.4	51101.1
844.2	51298.3								51302.9

## Sheet: Fig. 2d
Binding Energy (E)	Raw spectrum	OL	OV	Background	Overall fitting curve
eV	Counts / s	Counts / s	Counts / s	Counts / s	Counts / s
545.2	4073.85				4114.56
545.1	4066.83	4098.81	4115.66	4086.8	4127.67
545	4139.88	4091.49	4108.49	4079.48	4120.5
544.9	4066.66	4090.98	4108.14	4078.97	4120.15
544.8	4044.57	4089.33	4106.65	4077.32	4118.66
544.7	4111.27	4087.16	4104.64	4075.15	4116.65
544.6	4071.98	4085.82	4103.48	4073.81	4115.49
544.5	4092.8	4082.01	4099.84	4070	4111.85
544.4	4142.17	4075.97	4093.98	4063.96	4105.99
544.3	4101.12	4071.97	4090.17	4059.96	4102.18
544.2	4004.86	4067.56	4085.94	4055.55	4097.95
544.1	4062.25	4059.75	4078.32	4047.74	4090.33
544	4188.33	4050.58	4069.35	4038.57	4081.36
543.9	4151.79	4041.91	4060.87	4029.9	4072.88
543.8	4038.34	4031.57	4050.75	4019.56	4062.76
543.7	4022.43	4020.68	4040.07	4008.67	4052.08
543.6	4033.97	4012.91	4032.51	4000.9	4044.52
543.5	4026.45	4006.36	4026.19	3994.35	4038.19
543.4	4071.06	3995.56	4015.61	3983.55	4027.62
543.3	4160	3982.2	4002.49	3970.19	4014.5
543.2	4067.41	3969.96	3990.49	3957.95	4002.5
543.1	3937.24	3959.86	3980.63	3947.85	3992.64
543	3898.84	3952.36	3973.39	3940.35	3985.4
542.9	3935.95	3949.69	3970.98	3937.68	3982.99
542.8	3955.85	3949.5	3971.06	3937.49	3983.07
542.7	3960.51	3948.53	3970.37	3936.52	3982.38
542.6	3980.76	3946.91	3969.03	3934.9	3981.04
542.5	3930.56	3944.29	3966.7	3932.28	3978.71
542.4	3986.23	3940.93	3963.63	3928.92	3975.64
542.3	3986.02	3936.55	3959.56	3924.54	3971.57
542.2	4004.02	3931.93	3955.26	3919.92	3967.27
542.1	3973.4	3926.2	3949.86	3914.19	3961.87
542	3974.81	3919.5	3943.49	3907.49	3955.5
541.9	4017.78	3912.05	3936.38	3900.04	3948.39
541.8	4000.73	3905.39	3930.09	3893.39	3942.1
541.7	3922.57	3899.93	3924.99	3887.92	3937
541.6	3872.95	3897.5	3922.94	3885.49	3934.95
541.5	3769.3	3897.37	3923.2	3885.36	3935.21
541.4	3861.92	3897.1	3923.33	3885.09	3935.34
541.3	4021.77	3896.41	3923.05	3884.4	3935.06
541.2	3989.98	3895.27	3922.34	3883.26	3934.35
541.1	3943.05	3893.16	3920.67	3881.15	3932.68
541	3923.91	3890.42	3918.39	3878.41	3930.4
540.9	3957.98	3887.72	3916.16	3875.71	3928.17
540.8	4001.5	3885.08	3914	3873.07	3926.01
540.7	3965.68	3882.09	3911.52	3870.08	3923.53
540.6	3988.52	3878.52	3908.47	3866.51	3920.48
540.5	4005.66	3874.54	3905.03	3862.53	3917.04
540.4	4010.79	3870.77	3901.82	3858.76	3913.83
540.3	3946.23	3866.98	3898.6	3854.97	3910.61
540.2	3952.49	3863.28	3895.5	3851.27	3907.51
540.1	3954.05	3860.26	3893.09	3848.25	3905.1
540	3875.42	3857.77	3891.25	3845.76	3903.26
539.9	3905.2	3855.13	3889.27	3843.12	3901.28
539.8	3959.87	3852.13	3886.96	3840.12	3898.97
539.7	4000.7	3848.95	3884.5	3836.94	3896.51
539.6	3970.21	3845.31	3881.6	3833.3	3893.62
539.5	3936.37	3840.98	3878.04	3828.97	3890.05
539.4	4006.23	3836.5	3874.37	3824.49	3886.38
539.3	3963.31	3832.56	3871.26	3820.55	3883.27
539.2	3891	3829.38	3868.95	3817.37	3880.96
539.1	3823.6	3826.51	3866.98	3814.5	3878.99
539	3870.02	3824.59	3866.01	3812.58	3878.02
538.9	3833.48	3823.4	3865.79	3811.39	3877.81
538.8	3832.32	3822.15	3865.57	3810.14	3877.59
538.7	3894.18	3820.03	3864.51	3808.01	3876.53
538.6	3965.49	3817.18	3862.78	3805.17	3874.79
538.5	3981.51	3813.78	3860.54	3801.77	3872.56
538.4	3913.47	3810.21	3858.18	3798.19	3870.2
538.3	3846.43	3807.14	3856.38	3795.12	3868.4
538.2	3794.15	3804.94	3855.51	3792.92	3867.53
538.1	3805.37	3803.41	3855.38	3791.39	3867.4
538	3858.89	3802.46	3855.89	3790.44	3867.91
537.9	3809.42	3801.81	3856.76	3789.78	3868.79
537.8	3793.36	3801.07	3857.63	3789.04	3869.66
537.7	3805.02	3800.33	3858.58	3788.3	3870.61
537.6	3802.69	3800.18	3860.19	3788.14	3872.23
537.5	3757.33	3800.1	3861.97	3788.06	3874.01
537.4	3782.3	3799.99	3863.82	3787.94	3875.87
537.3	3853.11	3799.86	3865.76	3787.81	3877.81
537.2	3821.89	3799.71	3867.78	3787.65	3879.85
537.1	3858.96	3799.52	3869.88	3787.45	3881.95
537	3844.64	3799.28	3872.06	3787.19	3884.14
536.9	3869.41	3798.99	3874.33	3786.89	3886.43
536.8	3946.88	3798.65	3876.7	3786.54	3888.81
536.7	3916.6	3798.3	3879.23	3786.18	3891.36
536.6	3866.16	3797.95	3881.92	3785.8	3894.06
536.5	3872.79	3797.61	3884.8	3785.43	3896.97
536.4	3851.65	3797.27	3887.89	3785.07	3900.09
536.3	3944.18	3796.89	3891.15	3784.65	3903.39
536.2	4000.58	3796.47	3894.62	3784.2	3906.89
536.1	3946.65	3796.01	3898.3	3783.7	3910.62
536	3951.13	3795.53	3902.23	3783.16	3914.6
535.9	3921.49	3795.06	3906.48	3782.63	3918.92
535.8	3926.54	3794.67	3911.14	3782.16	3923.65
535.7	3871.2	3794.33	3916.21	3781.74	3928.81
535.6	3858.41	3794.05	3921.73	3781.35	3934.43
535.5	3888.47	3793.79	3927.71	3780.97	3940.53
535.4	3892	3793.6	3934.23	3780.64	3947.19
535.3	3842.33	3793.42	3941.29	3780.3	3954.41
535.2	3886.78	3793.23	3948.91	3779.92	3962.23
535.1	3921.18	3793.01	3957.14	3779.47	3970.68
535	4026.18	3792.73	3966.01	3778.92	3979.82
534.9	4068.47	3792.44	3975.65	3778.32	3989.77
534.8	3944.87	3792.16	3986.16	3777.66	4000.65
534.7	3986.17	3791.85	3997.61	3776.92	4012.54
534.6	4078.96	3791.56	4010.16	3776.13	4025.6
534.5	4131.18	3791.32	4023.98	3775.29	4040
534.4	4129.21	3791.09	4039.15	3774.36	4055.88
534.3	4127.3	3790.91	4055.9	3773.36	4073.45
534.2	4120.75	3790.83	4074.47	3772.31	4092.99
534.1	4146.03	3790.94	4095.16	3771.28	4114.81
534	4105.77	3791.21	4118.22	3770.22	4139.21
533.9	4174.6	3791.63	4143.91	3769.06	4166.48
533.8	4314.46	3792.24	4172.63	3767.82	4197.06
533.7	4275.38	3793.15	4204.85	3766.52	4231.47
533.6	4228.73	3794.38	4241.02	3765.14	4270.26
533.5	4262.83	3796.03	4281.72	3763.68	4314.07
533.4	4334.73	3798.28	4327.62	3762.18	4363.72
533.3	4362.15	3801.19	4379.32	3760.56	4419.94
533.2	4500.41	3804.97	4437.48	3758.8	4483.65
533.1	4492.18	3809.92	4502.78	3756.89	4555.81
533	4554.01	3816.37	4575.69	3754.73	4637.34
532.9	4784.73	3824.9	4656.52	3752.3	4729.12
532.8	4860.03	3836.39	4745.13	3749.65	4831.87
532.7	4909.95	3851.89	4840.51	3746.68	4945.72
532.6	5103.65	3872.97	4940.55	3743.34	5070.18
532.5	5220.21	3901.83	5041.63	3739.67	5203.8
532.4	5417.84	3941.41	5138.35	3735.67	5344.09
532.3	5469.15	3995.53	5223.55	3731.3	5487.78
532.2	5581.29	4069.21	5289.37	3726.56	5632.02
532.1	5797.11	4168.81	5329.4	3721.42	5776.79
532	5960.19	4302.24	5342.58	3715.88	5928.94
531.9	6163.81	4479.01	5337.6	3709.91	6106.71
531.8	6259.63	4710.21	5309.09	3703.43	6315.87
531.7	6519.13	5008.22	5253.18	3696.39	6565.01
531.6	6826.8	5386.08	5174.5	3688.67	6871.91
531.5	7245.96	5856.4	5079.04	3680.1	7255.34
531.4	7736.29	6429.57	4972.92	3670.42	7732.08
531.3	8336.24	7111.54	4861.59	3659.37	8313.75
531.2	9069.98	7900.67	4749.34	3646.77	9003.25
531.1	9761.34	8784.1	4639.1	3632.32	9790.88
531	10691.4	9734.3	4532.62	3615.77	10651.2
530.9	11683.2	10707.1	4430.94	3597.07	11540.9
530.8	12346.4	11642	4334.49	3576.28	12400.2
530.7	12991.4	12467.4	4243.22	3553.41	13157.2
530.6	13608.6	13111.5	4157.01	3528.71	13739.8
530.5	14100.1	13517.5	4075.76	3502.58	14090.7
530.4	14280.4	13660.1	3999.39	3475.5	14183.9
530.3	14042.5	13517	3927.85	3448.03	13996.8
530.2	13620.3	13051.5	3861.37	3420.94	13491.9
530.1	12736.2	12314.7	3800.25	3395.07	12719.9
530	11672.5	11384.5	3744.64	3371.04	11758.1
529.9	10642	10347.3	3694.54	3349.29	10692.5
529.8	9587.29	9283.85	3649.92	3330.16	9603.61
529.7	8532.87	8259.24	3610.47	3313.68	8556.02
529.6	7589.7	7318.79	3575.74	3299.7	7594.84
529.5	6852.56	6489.02	3545.34	3288.06	6746.3
529.4	6091.41	5780.67	3518.86	3278.61	6020.92
529.3	5372.79	5192.74	3495.84	3271.06	5417.52
529.2	4866.27	4716.66	3475.81	3265.13	4927.35
529.1	4463.12	4339.61	3458.4	3260.58	4537.42
529	4186.95	4046.87	3443.12	3257.07	4232.91
528.9	4094.94	3823.78	3429.6	3254.35	3999.03
528.8	3863.58	3656.74	3417.59	3252.25	3822.08
528.7	3661.06	3533.72	3406.79	3250.58	3689.93
528.6	3638.97	3444.56	3397.03	3249.23	3592.36
528.5	3560.5	3381.03	3388.25	3248.22	3521.05
528.4	3437.95	3336.46	3380.3	3247.46	3469.29
528.3	3386.91	3305.61	3373	3246.83	3431.78
528.2	3403.93	3284.56	3366.29	3246.31	3404.54
528.1	3449.56	3270.41	3360.09	3245.87	3384.63
528	3387.96	3261.03	3354.38	3245.52	3369.9
527.9	3259.22	3254.87	3349.07	3245.21	3358.74
527.8	3314.8	3250.81	3344.07	3244.88	3350
527.7	3448.24	3248.14	3339.38	3244.56	3342.97
527.6	3422.78	3246.39	3334.99	3244.26	3337.13
527.5	3347.2	3245.16	3330.8	3243.91	3332.05
527.4	3359.01	3244.27	3326.84	3243.55	3327.56
527.3	3326.57	3243.65	3323.14	3243.24	3323.55
527.2	3346.03	3243.19	3319.67	3242.96	3319.9
527.1	3373.11	3242.81	3316.4	3242.69	3316.52
527	3329.4	3242.49	3313.29	3242.42	3313.36
526.9	3349.07	3242.17	3310.33	3242.13	3310.37
526.8	3363.12	3241.86	3307.52	3241.84	3307.54
526.7	3336.93	3241.6	3304.87	3241.59	3304.88
526.6	3323.57	3241.35	3302.36	3241.34	3302.36
526.5	3297.52	3241.17	3300.03	3241.16	3300.03
526.4	3226.19	3241.1	3297.92	3241.09	3297.92
526.3	3155.17	3241.08	3295.98	3241.08	3295.98
526.2	3227.8	3251.03	3304.09	3251.03	3304.09
526.1	3298.73	3260.98	3312.29	3260.98	3312.29
526	3371.37	3270.93	3320.57	3270.93	3320.58
525.9	3406.49	3280.88	3328.94	3280.88	3328.94
525.8	3374.78	3290.84	3337.38	3290.84	3337.38
525.7	3319.3	3300.79	3345.89	3300.79	3345.89
525.6	3328.19	3310.74	3354.46	3310.74	3354.46
525.5	3350.54	3320.69	3363.1	3320.69	3363.1
525.4	3311.31	3330.64	3371.79	3330.64	3371.79
525.3	3331.4	3340.59	3380.54	3340.59	3380.54
525.2	3369.11				3407.91

## Sheet: Fig. 3
CoCrNi (This work)			O-13 (This work)			O-5 (This work)			O-30 (This work)			CoCrNi		NiCo		NiMo		Ni		NT-Ni			Hall-Petch line of CoCrNi		Inverse Hall-Petch line of CoCrNi		Hall-Petch line of NiMo		Inverse Hall-Petch line of NiMo		Hall-Petch line of NiCo		Inverse Hall-Petch line of NiCo		Hall-Petch line of Ni
Grain diameter (nm)	Hardness (GPa)	Standard deviation	Grain diameter (nm)	Hardness (GPa)	Standard deviation	Grain diameter (nm)	Hardness (GPa)	Standard deviation	Grain diameter (nm)	Hardness (GPa)	Standard deviation	Grain diameter (nm)	Hardness (GPa)	Grain diameter (nm)	Hardness (GPa)	Grain diameter (nm)	Hardness (GPa)	Grain diameter (nm)	Hardness (GPa)	Grain diameter (nm)	Hardness (GPa)	Grain size (nm)	H (GPa)	Grain size (nm)	H (GPa)	Grain size (nm)	H (GPa)	Grain size (nm)	H (GPa)	Grain size (nm)	H (GPa)	Grain size (nm)	H (GPa)	Grain size (nm)	H (GPa)
16.55	10.98	0.25	3	11.31	0.18	8.18	11.43	0.34	6.02	11.3	0.21	45	9.03	18	5.19	3.45201	5.01	12	6	77.9726	3.08844	16.55	11.0049	2.09	7.54512	10.5665	6.02795	3.45201	5.12606	23	5.77895	18	5.22316	2.87875	8.33684
10.94	9.09	0.02										200	4.9	20	5.43	4.52648	5.28	14	6.39	55.2789	3.42353	25	9.3992	3.69667	7.91619	10.5813	6.02705	4.24251	5.22917	23.2162	5.76698	18.5556	5.26526	3.76678	7.53998
7.66	8.95	0.51										370	4.1	23	5.58	5.14545	5.4	18	4.8	16.3798	5.92556	45	7.61417	5.30333	8.28726	10.596	6.02615	5.03302	5.33229	23.4324	5.75518	19.1111	5.30737	4.36011	7.1494
6.86	8.33	0.89										50	10	46	5.37	6.14549	5.58	22	3.9	9.79007	6.26903	45.2622	7.59902	6.91	8.65833	10.6108	6.02525	5.82352	5.4354	23.6486	5.74354	19.6667	5.34947	6.32984	6.27407
6.28	9.21	0.08										25	9.21	178	4.17	8.76644	5.82	15000	1.2	6.32984	6.66835	50	7.34605	8.51667	9.0294	10.6255	6.02436	6.61402	5.53852	23.8649	5.73206	20.2222	5.39158	9.79007	5.4371
3.93	7.5	0.21										50	5.98	199	4.08	10.5665	6	283	2.075	4.36011	7.55914	73.9743	6.46443	10.1233	9.40048	10.6403	6.02346	7.40452	5.64163	24.0811	5.72073	20.7778	5.43368	12	5.1047
4.3	8.08	0.17										2000	2.73	239	3.84	14.7184	5.88	206	2.558	3.76678	8.0171	74	6.46372	11.73	9.77155	10.6551	6.02257	8.19502	5.74475	24.2973	5.70956	21.3333	5.47579	14	4.87454
3.86	8.87	0.25										74	5.86			25.3068	5.55	56	3.088	2.87875	8.29634	102.686	5.8481	13.3367	10.1426	10.6698	6.02168	8.98553	5.84786	24.5135	5.69853	21.8889	5.51789	16.3798	4.65767
3.48	8.24	0.55										2350	4.42					66	3.313	31.3982	5.06549	131.399	5.44694	14.9433	10.5137	10.6846	6.0208	9.77603	5.95097	24.7297	5.68765	22.4444	5.56	17.8909	4.54304
2.09	7.05	0.38										2930	3.64					302	1.892			160.111	5.15925	16.55	10.8848	10.6993	6.01991	10.5665	6.05409	24.9459	5.67691	23	5.60211	18	4.53533
												3810	2.9					20	6.4			188.823	4.93997			10.7141	6.01903			25.1622	5.6663			20	4.40532
												6030	2.76					178.945	2.75741			200	4.86767			10.7288	6.01815			25.3784	5.65584			21	4.3474
												26700	1.86					204.981	2.45639			217.535	4.76569			10.7436	6.01727			25.5946	5.64551			22	4.29347
												28700	1.92					292.344	2.16886			246.247	4.62285			10.7583	6.01639			25.8108	5.6353			31.3982	3.9201
												4550	2.02					346.55	1.93973			274.959	4.50302			10.7731	6.01551			26.027	5.62523			32.903	3.87572
												410	4.51					532.399	1.72857			303.672	4.40061			10.7879	6.01464			26.2432	5.61528			47.9151	3.55468
																		826.493	1.48147			332.384	4.31178			10.8026	6.01376			26.4595	5.60545			55.2789	3.44756
																		21	5.5			361.096	4.23377			10.8174	6.01289			26.6757	5.59574			56	3.43822
																		105	4.3			370	4.21144			10.8321	6.01202			26.8919	5.58615			62.9273	3.35686
																						389.808	4.16454			10.8469	6.01116			27.1081	5.57667			66	3.32494
																						410	4.12027			10.8616	6.01029			27.3243	5.56731			77.9394	3.2194
																						418.52	4.10256			10.8764	6.00943			27.5405	5.55806			77.9726	3.21914
																						447.232	4.04665			10.8911	6.00856			27.7568	5.54891			92.9515	3.11675
																						475.945	3.99588			10.9059	6.0077			27.973	5.53987			105	3.05084
																						504.657	3.94951			10.9206	6.00685			28.1892	5.53094			107.964	3.03635
																						533.369	3.90694			10.9354	6.00599			28.4054	5.52211			122.976	2.97115
																						562.081	3.86767			10.9502	6.00513			28.6216	5.51338			137.988	2.91691
																						590.793	3.8313			10.9649	6.00428			28.8378	5.50474			153	2.87086
																						619.505	3.79748			10.9797	6.00343			29.0541	5.4962			168.012	2.83113
																						648.218	3.76594			10.9944	6.00258			29.2703	5.48776			178.945	2.8054
																						676.93	3.73643			11.0092	6.00173			29.4865	5.47941			183.024	2.7964
																						705.642	3.70874			11.0239	6.00088			29.7027	5.47116			198.036	2.76569
																						734.354	3.68269			11.0387	6.00004			29.9189	5.46299			204.981	2.75264
																						763.066	3.65812			11.0534	5.9992			30.1351	5.45491			206	2.75078
																						791.778	3.6349			11.0682	5.99835			30.3514	5.44691			213.049	2.73829
																						820.491	3.61291			11.083	5.99751			30.5676	5.43901			228.061	2.71364
																						849.203	3.59205			11.0977	5.99668			30.7838	5.43118			243.073	2.69131
																						877.915	3.57222			11.1125	5.99584			31	5.42344			258.085	2.67096
																						906.627	3.55334			11.1272	5.995			31.2162	5.41578			273.097	2.65231
																						935.339	3.53533			11.142	5.99417			31.4324	5.40819			283	2.64083
																						964.051	3.51814			11.1567	5.99334			31.6486	5.40069			288.109	2.63514
																						992.764	3.50169			11.1715	5.99251			31.8649	5.39326			292.344	2.63054
																						1021.48	3.48595			11.1862	5.99168			32.0811	5.3859			302	2.62041
																						1050.19	3.47085			11.201	5.99086			32.2973	5.37862			303.121	2.61926
																						1078.9	3.45636			11.2158	5.99003			32.5135	5.37142			318.134	2.60452
																						1107.61	3.44244			11.2305	5.98921			32.7297	5.36428			333.146	2.59079
																						1136.32	3.42905			11.2453	5.98839			32.9459	5.35722			346.55	2.57929
																						1165.04	3.41616			11.26	5.98757			33.1622	5.35022			348.158	2.57795
																						1193.75	3.40374			11.2748	5.98675			33.3784	5.34329			363.17	2.56592
																						1222.46	3.39175			11.2895	5.98593			33.5946	5.33643			378.182	2.55461
																						1251.17	3.38018			11.3043	5.98511			33.8108	5.32964			393.194	2.54396
																						1279.89	3.36901			11.319	5.9843			34.027	5.32291			408.206	2.5339
																						1308.6	3.3582			11.3338	5.98349			34.2432	5.31624			423.218	2.52438
																						1337.31	3.34774			11.3485	5.98268			34.4595	5.30964			438.231	2.51535
																						1366.02	3.33761			11.3633	5.98187			34.6757	5.3031			453.243	2.50678
																						1394.73	3.3278			11.3781	5.98106			34.8919	5.29662			468.255	2.49862
																						1423.45	3.31829			11.3928	5.98026			35.1081	5.29019			483.267	2.49084
																						1452.16	3.30906			11.4076	5.97945			35.3243	5.28383			498.279	2.48342
																						1480.87	3.3001			11.4223	5.97865			35.5405	5.27753			513.291	2.47633
																						1509.58	3.2914			11.4371	5.97785			35.7568	5.27128			528.303	2.46954
																						1538.29	3.28294			11.4518	5.97705			35.973	5.26509			532.399	2.46773
																						1567.01	3.27471			11.4666	5.97625			36.1892	5.25896			543.316	2.46303
																						1595.72	3.26671			11.4813	5.97545			36.4054	5.25288			558.328	2.45679
																						1624.43	3.25892			11.4961	5.97466			36.6216	5.24685			573.34	2.45079
																						1653.14	3.25134			11.5109	5.97387			36.8378	5.24088			588.352	2.44503
																						1681.86	3.24395			11.5256	5.97307			37.0541	5.23496			603.364	2.43948
																						1710.57	3.23674			11.5404	5.97228			37.2703	5.22909			618.376	2.43414
																						1739.28	3.22972			11.5551	5.9715			37.4865	5.22328			633.388	2.42899
																						1767.99	3.22287			11.5699	5.97071			37.7027	5.21751			648.4	2.42401
																						1796.7	3.21618			11.5846	5.96992			37.9189	5.21179			663.413	2.41921
																						1825.42	3.20965			11.5994	5.96914			38.1351	5.20612			678.425	2.41457
																						1854.13	3.20328			11.6141	5.96835			38.3514	5.2005			693.437	2.41008
																						1882.84	3.19705			11.6289	5.96757			38.5676	5.19492			708.449	2.40573
																						1911.55	3.19096			11.6436	5.96679			38.7838	5.1894			723.461	2.40152
																						1940.26	3.185			11.6584	5.96602			39	5.18392			738.473	2.39743
																						1968.98	3.17918			11.6732	5.96524			39.2162	5.17848			753.485	2.39347
																						1997.69	3.17348			11.6879	5.96446			39.4324	5.17309			768.498	2.38963
																						2000	3.17303			11.7027	5.96369			39.6486	5.16774			783.51	2.3859
																						2026.4	3.16791			11.7174	5.96292			39.8649	5.16244			798.522	2.38227
																						2055.11	3.16245			11.7322	5.96215			40.0811	5.15718			813.534	2.37875
																						2083.83	3.1571			11.7469	5.96138			40.2973	5.15196			826.493	2.37578
																						2112.54	3.15187			11.7617	5.96061			40.5135	5.14678			828.546	2.37532
																						2141.25	3.14674			11.7764	5.95984			40.7297	5.14165			843.558	2.37198
																						2169.96	3.14171			11.7912	5.95908			40.9459	5.13655			858.57	2.36873
																						2198.67	3.13678			11.806	5.95831			41.1622	5.1315			873.582	2.36556
																						2227.39	3.13195			11.8207	5.95755			41.3784	5.12649			888.595	2.36248
																						2256.1	3.12721			11.8355	5.95679			41.5946	5.12151			903.607	2.35947
																						2284.81	3.12256			11.8502	5.95603			41.8108	5.11657			918.619	2.35654
																						2313.52	3.11799			11.865	5.95527			42.027	5.11167			933.631	2.35367
																						2342.24	3.11351			11.8797	5.95451			42.2432	5.10681			948.643	2.35088
																						2350	3.11231			11.8945	5.95376			42.4595	5.10199			963.655	2.34815
																						2370.95	3.10911			11.9092	5.953			42.6757	5.0972			978.667	2.34548
																						2399.66	3.10479			11.924	5.95225			42.8919	5.09245			993.68	2.34288
																						2428.37	3.10055			11.9387	5.9515			43.1081	5.08774			1008.69	2.34033
																						2457.08	3.09638			11.9535	5.95075			43.3243	5.08306			1023.7	2.33784
																						2485.8	3.09229			11.9683	5.95			43.5405	5.07841			1038.72	2.33541
																						2514.51	3.08826			11.983	5.94926			43.7568	5.0738			1053.73	2.33302
																						2543.22	3.08431			11.9978	5.94851			43.973	5.06923			1068.74	2.33069
																						2571.93	3.08042			12.0125	5.94777			44.1892	5.06468			1083.75	2.3284
																						2600.64	3.07659			12.0273	5.94702			44.4054	5.06017			1098.76	2.32616
																						2629.36	3.07283			12.042	5.94628			44.6216	5.0557			1113.78	2.32397
																						2658.07	3.06913			12.0568	5.94554			44.8378	5.05125			1128.79	2.32182
																						2686.78	3.06548			12.0715	5.9448			45.0541	5.04684			1143.8	2.31972
																						2715.49	3.0619			12.0863	5.94407			45.2703	5.04246			1158.81	2.31765
																						2744.21	3.05837			12.1011	5.94333			45.4865	5.03811			1173.83	2.31563
																						2772.92	3.0549			12.1158	5.9426			45.7027	5.03379			1188.84	2.31364
																						2801.63	3.05148			12.1306	5.94186			45.9189	5.02951			1203.85	2.31169
																						2830.34	3.04811			12.1453	5.94113			46	5.02791			1218.86	2.30978
																						2859.05	3.0448			12.1601	5.9404			46.1351	5.02525			1233.87	2.3079
																						2887.77	3.04153			12.1748	5.93967			46.3514	5.02102			1248.89	2.30605
																						2916.48	3.03831			12.1896	5.93894			46.5676	5.01682			1263.9	2.30424
																						2930	3.03681			12.2043	5.93821			46.7838	5.01265			1278.91	2.30246
																						2945.19	3.03514			12.2191	5.93749			47	5.00851			1293.92	2.30071
																						2973.9	3.03201			12.2338	5.93677			47.2162	5.0044			1308.93	2.29899
																						3002.61	3.02893			12.2486	5.93604			47.4324	5.00032			1323.95	2.2973
																						3031.33	3.0259			12.2634	5.93532			47.6486	4.99626			1338.96	2.29564
																						3060.04	3.0229			12.2781	5.9346			47.8649	4.99223			1353.97	2.29401
																						3088.75	3.01995			12.2929	5.93388			48.0811	4.98823			1368.98	2.29241
																						3117.46	3.01704			12.3076	5.93316			48.2973	4.98426			1384	2.29083
																						3146.18	3.01417			12.3224	5.93245			48.5135	4.98031			1399.01	2.28927
																						3174.89	3.01134			12.3371	5.93173			48.7297	4.97639			1414.02	2.28774
																						3203.6	3.00854			12.3519	5.93102			48.9459	4.97249			1429.03	2.28624
																						3232.31	3.00579			12.3666	5.93031			49.1622	4.96862			1444.04	2.28475
																						3261.02	3.00307			12.3814	5.9296			49.3784	4.96478			1459.06	2.2833
																						3289.74	3.00038			12.3962	5.92889			49.5946	4.96096			1474.07	2.28186
																						3318.45	2.99773			12.4109	5.92818			49.8108	4.95717			1489.08	2.28044
																						3347.16	2.99512			12.4257	5.92747			50.027	4.9534			1504.09	2.27905
																						3375.87	2.99254			12.4404	5.92676			50.2432	4.94965			1519.1	2.27768
																						3404.59	2.98999			12.4552	5.92606			50.4595	4.94593			1534.12	2.27633
																						3433.3	2.98747			12.4699	5.92536			50.6757	4.94223			1549.13	2.27499
																						3462.01	2.98498			12.4847	5.92465			50.8919	4.93856			1564.14	2.27368
																						3490.72	2.98253			12.4994	5.92395			51.1081	4.93491			1579.15	2.27238
																						3519.43	2.98011			12.5142	5.92325			51.3243	4.93128			1594.16	2.27111
																						3548.15	2.97771			12.5289	5.92255			51.5405	4.92768			1609.18	2.26985
																						3576.86	2.97534			12.5437	5.92186			51.7568	4.9241			1624.19	2.26861
																						3605.57	2.97301			12.5585	5.92116			51.973	4.92054			1639.2	2.26738
																						3634.28	2.9707			12.5732	5.92046			52.1892	4.917			1654.21	2.26618
																						3662.99	2.96841			12.588	5.91977			52.4054	4.91349			1669.23	2.26499
																						3691.71	2.96616			12.6027	5.91908			52.6216	4.90999			1684.24	2.26381
																						3720.42	2.96393			12.6175	5.91839			52.8378	4.90652			1699.25	2.26265
																						3749.13	2.96172			12.6322	5.9177			53.0541	4.90307			1714.26	2.26151
																						3777.84	2.95954			12.647	5.91701			53.2703	4.89964			1729.27	2.26038
																						3806.56	2.95739			12.6617	5.91632			53.4865	4.89623			1744.29	2.25926
																						3810	2.95713			12.6765	5.91563			53.7027	4.89284			1759.3	2.25816
																						3835.27	2.95526			12.6913	5.91495			53.9189	4.88947			1774.31	2.25708
																						3863.98	2.95315			12.706	5.91426			54.1351	4.88613			1789.32	2.256
																						3892.69	2.95107			12.7208	5.91358			54.3514	4.8828			1804.33	2.25494
																						3921.4	2.94901			12.7355	5.9129			54.5676	4.87949			1819.35	2.2539
																						3950.12	2.94697			12.7503	5.91222			54.7838	4.8762			1834.36	2.25286
																						3978.83	2.94495			12.765	5.91154			55	4.87293			1849.37	2.25184
																						4007.54	2.94296			12.7798	5.91086			55.2162	4.86968			1864.38	2.25084
																						4036.25	2.94099			12.7945	5.91019			55.4324	4.86645			1879.4	2.24984
																						4064.96	2.93903			12.8093	5.90951			55.6486	4.86324			1894.41	2.24886
																						4093.68	2.9371			12.824	5.90883			55.8649	4.86005			1909.42	2.24788
																						4122.39	2.93519			12.8388	5.90816			56.0811	4.85687			1924.43	2.24692
																						4151.1	2.9333			12.8536	5.90749			56.2973	4.85372			1939.44	2.24597
																						4179.81	2.93143			12.8683	5.90682			56.5135	4.85058			1954.46	2.24503
																						4208.53	2.92958			12.8831	5.90615			56.7297	4.84746			1969.47	2.2441
																						4237.24	2.92774			12.8978	5.90548			56.9459	4.84435			1984.48	2.24319
																						4265.95	2.92593			12.9126	5.90481			57.1622	4.84127			1999.49	2.24228
																						4294.66	2.92413			12.9273	5.90414			57.3784	4.8382			2014.5	2.24138
																						4323.37	2.92235			12.9421	5.90348			57.5946	4.83515			2029.52	2.24049
																						4352.09	2.92059			12.9568	5.90281			57.8108	4.83212			2044.53	2.23962
																						4380.8	2.91885			12.9716	5.90215			58.027	4.8291			2059.54	2.23875
																						4409.51	2.91712			12.9864	5.90149			58.2432	4.8261			2074.55	2.23789
																						4438.22	2.91541			13.0011	5.90083			58.4595	4.82312			2089.57	2.23704
																						4466.94	2.91372			13.0159	5.90017			58.6757	4.82015			2104.58	2.2362
																						4495.65	2.91204			13.0306	5.89951			58.8919	4.8172			2119.59	2.23537
																						4524.36	2.91038			13.0454	5.89885			59.1081	4.81427			2134.6	2.23455
																						4550	2.90891			13.0601	5.8982			59.3243	4.81135			2149.61	2.23373
																						4553.07	2.90873			13.0749	5.89754			59.5405	4.80845			2164.63	2.23293
																						4581.78	2.9071			13.0896	5.89689			59.7568	4.80557			2179.64	2.23213
																						4610.5	2.90549			13.1044	5.89623			59.973	4.8027			2194.65	2.23134
																						4639.21	2.90389			13.1191	5.89558			60.1892	4.79984			2209.66	2.23056
																						4667.92	2.9023			13.1339	5.89493			60.4054	4.797			2224.67	2.22979
																						4696.63	2.90073			13.1487	5.89428			60.6216	4.79418			2239.69	2.22902
																						4725.34	2.89918			13.1634	5.89363			60.8378	4.79137			2254.7	2.22827
																						4754.06	2.89763			13.1782	5.89298			61.0541	4.78857			2269.71	2.22752
																						4782.77	2.8961			13.1929	5.89234			61.2703	4.78579			2284.72	2.22677
																						4811.48	2.89459			13.2077	5.89169			61.4865	4.78303			2299.74	2.22604
																						4840.19	2.89309			13.2224	5.89105			61.7027	4.78028			2314.75	2.22531
																						4868.91	2.8916			13.2372	5.89041			61.9189	4.77754			2329.76	2.22459
																						4897.62	2.89013			13.2519	5.88976			62.1351	4.77482			2344.77	2.22388
																						4926.33	2.88867			13.2667	5.88912			62.3514	4.77212			2359.78	2.22317
																						4955.04	2.88722			13.2815	5.88848			62.5676	4.76942			2374.8	2.22247
																						4983.75	2.88578			13.2962	5.88784			62.7838	4.76674			2389.81	2.22177
																						5012.47	2.88436			13.311	5.8872			63	4.76408			2404.82	2.22109
																						5041.18	2.88294			13.3257	5.88657			63.2162	4.76143			2419.83	2.22041
																						5069.89	2.88154			13.3405	5.88593			63.4324	4.75879			2434.84	2.21973
																						5098.6	2.88016			13.3552	5.8853			63.6486	4.75616			2449.86	2.21906
																						5127.31	2.87878			13.37	5.88466			63.8649	4.75355			2464.87	2.2184
																						5156.03	2.87742			13.3847	5.88403			64.0811	4.75095			2479.88	2.21774
																						5184.74	2.87606			13.3995	5.8834			64.2973	4.74837			2494.89	2.21709
																						5213.45	2.87472			13.4142	5.88277			64.5135	4.7458			2509.91	2.21645
																						5242.16	2.87339			13.429	5.88214			64.7297	4.74324			2524.92	2.21581
																						5270.88	2.87207			13.4438	5.88151			64.9459	4.74069			2539.93	2.21518
																						5299.59	2.87076			13.4585	5.88088			65.1622	4.73816			2554.94	2.21455
																						5328.3	2.86946			13.4733	5.88026			65.3784	4.73563			2569.95	2.21393
																						5357.01	2.86817			13.488	5.87963			65.5946	4.73313			2584.97	2.21331
																						5385.72	2.86689			13.5028	5.87901			65.8108	4.73063			2599.98	2.2127
																						5414.44	2.86563			13.5175	5.87838			66.027	4.72815			2614.99	2.21209
																						5443.15	2.86437			13.5323	5.87776			66.2432	4.72567			2630	2.21149
																						5471.86	2.86312			13.547	5.87714			66.4595	4.72321			2645.01	2.2109
																						5500.57	2.86188			13.5618	5.87652			66.6757	4.72077			2660.03	2.21031
																						5529.29	2.86065			13.5766	5.8759			66.8919	4.71833			2675.04	2.20972
																						5558	2.85943			13.5913	5.87528			67.1081	4.71591			2690.05	2.20914
																						5586.71	2.85822			13.6061	5.87466			67.3243	4.71349			2705.06	2.20857
																						5615.42	2.85702			13.6208	5.87405			67.5405	4.71109			2720.07	2.20799
																						5644.13	2.85583			13.6356	5.87343			67.7568	4.7087			2735.09	2.20743
																						5672.85	2.85465			13.6503	5.87282			67.973	4.70632			2750.1	2.20687
																						5701.56	2.85348			13.6651	5.87221			68.1892	4.70396			2765.11	2.20631
																						5730.27	2.85231			13.6798	5.87159			68.4054	4.7016			2780.12	2.20576
																						5758.98	2.85116			13.6946	5.87098			68.6216	4.69926			2795.14	2.20521
																						5787.69	2.85001			13.7093	5.87037			68.8378	4.69693			2810.15	2.20466
																						5816.41	2.84887			13.7241	5.86976			69.0541	4.6946			2825.16	2.20413
																						5845.12	2.84774			13.7389	5.86915			69.2703	4.69229			2840.17	2.20359
																						5873.83	2.84662			13.7536	5.86855			69.4865	4.68999			2855.18	2.20306
																						5902.54	2.84551			13.7684	5.86794			69.7027	4.6877			2870.2	2.20253
																						5931.26	2.8444			13.7831	5.86733			69.9189	4.68542			2885.21	2.20201
																						5959.97	2.8433			13.7979	5.86673			70.1351	4.68315			2900.22	2.20149
																						5988.68	2.84221			13.8126	5.86613			70.3514	4.68089			2915.23	2.20098
																						6017.39	2.84113			13.8274	5.86552			70.5676	4.67865			2930.24	2.20047
																						6030	2.84066			13.8421	5.86492			70.7838	4.67641			2945.26	2.19996
																						6046.1	2.84006			13.8569	5.86432			71	4.67418			2960.27	2.19946
																						6074.82	2.83899			13.8717	5.86372			71.2162	4.67196			2975.28	2.19896
																						6103.53	2.83793			13.8864	5.86312			71.4324	4.66976			2990.29	2.19846
																						6132.24	2.83688			13.9012	5.86253			71.6486	4.66756			3005.31	2.19797
																						6160.95	2.83584			13.9159	5.86193			71.8649	4.66537			3020.32	2.19748
																						6189.66	2.8348			13.9307	5.86133			72.0811	4.6632			3035.33	2.197
																						6218.38	2.83377			13.9454	5.86074			72.2973	4.66103			3050.34	2.19652
																						6247.09	2.83275			13.9602	5.86014			72.5135	4.65887			3065.35	2.19604
																						6275.8	2.83173			13.9749	5.85955			72.7297	4.65672			3080.37	2.19557
																						6304.51	2.83072			13.9897	5.85896			72.9459	4.65458			3095.38	2.1951
																						6333.23	2.82972			14.0044	5.85837			73.1622	4.65245			3110.39	2.19463
																						6361.94	2.82873			14.0192	5.85778			73.3784	4.65033			3125.4	2.19417
																						6390.65	2.82774			14.034	5.85719			73.5946	4.64822			3140.41	2.19371
																						6419.36	2.82676			14.0487	5.8566			73.8108	4.64612			3155.43	2.19325
																						6448.07	2.82578			14.0635	5.85601			74.027	4.64403			3170.44	2.1928
																						6476.79	2.82481			14.0782	5.85543			74.2432	4.64195			3185.45	2.19235
																						6505.5	2.82385			14.093	5.85484			74.4595	4.63987			3200.46	2.1919
																						6534.21	2.82289			14.1077	5.85426			74.6757	4.63781			3215.48	2.19146
																						6562.92	2.82194			14.1225	5.85367			74.8919	4.63575			3230.49	2.19101
																						6591.64	2.821			14.1372	5.85309			75.1081	4.63371			3245.5	2.19058
																						6620.35	2.82006			14.152	5.85251			75.3243	4.63167			3260.51	2.19014
																						6649.06	2.81913			14.1668	5.85193			75.5405	4.62964			3275.52	2.18971
																						6677.77	2.81821			14.1815	5.85135			75.7568	4.62762			3290.54	2.18928
																						6706.48	2.81729			14.1963	5.85077			75.973	4.62561			3305.55	2.18885
																						6735.2	2.81638			14.211	5.85019			76.1892	4.6236			3320.56	2.18843
																						6763.91	2.81547			14.2258	5.84961			76.4054	4.62161			3335.57	2.18801
																						6792.62	2.81457			14.2405	5.84904			76.6216	4.61962			3350.58	2.18759
																						6821.33	2.81367			14.2553	5.84846			76.8378	4.61765			3365.6	2.18718
																						6850.04	2.81278			14.27	5.84788			77.0541	4.61568			3380.61	2.18677
																						6878.76	2.8119			14.2848	5.84731			77.2703	4.61371			3395.62	2.18636
																						6907.47	2.81102			14.2995	5.84674			77.4865	4.61176			3410.63	2.18595
																						6936.18	2.81014			14.3143	5.84617			77.7027	4.60982			3425.65	2.18555
																						6964.89	2.80927			14.3291	5.84559			77.9189	4.60788			3440.66	2.18515
																						6993.61	2.80841			14.3438	5.84502			78.1351	4.60595			3455.67	2.18475
																						7022.32	2.80755			14.3586	5.84446			78.3514	4.60403			3470.68	2.18435
																						7051.03	2.8067			14.3733	5.84389			78.5676	4.60212			3485.69	2.18396
																						7079.74	2.80585			14.3881	5.84332			78.7838	4.60021			3500.71	2.18357
																						7108.45	2.80501			14.4028	5.84275			79	4.59831			3515.72	2.18318
																						7137.17	2.80417			14.4176	5.84219			79.2162	4.59642			3530.73	2.18279
																						7165.88	2.80334			14.4323	5.84162			79.4324	4.59454			3545.74	2.18241
																						7194.59	2.80252			14.4471	5.84106			79.6486	4.59267			3560.75	2.18203
																						7223.3	2.80169			14.4619	5.84049			79.8649	4.5908			3575.77	2.18165
																						7252.01	2.80088			14.4766	5.83993			80.0811	4.58894			3590.78	2.18128
																						7280.73	2.80006			14.4914	5.83937			80.2973	4.58709			3605.79	2.1809
																						7309.44	2.79926			14.5061	5.83881			80.5135	4.58525			3620.8	2.18053
																						7338.15	2.79845			14.5209	5.83825			80.7297	4.58341			3635.82	2.18016
																						7366.86	2.79766			14.5356	5.83769			80.9459	4.58158			3650.83	2.17979
																						7395.58	2.79686			14.5504	5.83713			81.1622	4.57976			3665.84	2.17943
																						7424.29	2.79607			14.5651	5.83657			81.3784	4.57795			3680.85	2.17907
																						7453	2.79529			14.5799	5.83602			81.5946	4.57614			3695.86	2.17871
																						7481.71	2.79451			14.5946	5.83546			81.8108	4.57434			3710.88	2.17835
																						7510.42	2.79373			14.6094	5.83491			82.027	4.57254			3725.89	2.17799
																						7539.14	2.79296			14.6242	5.83435			82.2432	4.57076			3740.9	2.17764
																						7567.85	2.7922			14.6389	5.8338			82.4595	4.56898			3755.91	2.17729
																						7596.56	2.79143			14.6537	5.83325			82.6757	4.56721			3770.92	2.17694
																						7625.27	2.79068			14.6684	5.8327			82.8919	4.56544			3785.94	2.17659
																						7653.99	2.78992			14.6832	5.83215			83.1081	4.56368			3800.95	2.17625
																						7682.7	2.78917			14.6979	5.8316			83.3243	4.56193			3815.96	2.1759
																						7711.41	2.78843			14.7127	5.83105			83.5405	4.56019			3830.97	2.17556
																						7740.12	2.78769			14.7184	5.83083			83.7568	4.55845			3845.98	2.17522
																						7768.83	2.78695			14.7274	5.8305			83.973	4.55672			3861	2.17489
																						7797.55	2.78622			14.7422	5.82995			84.1892	4.555			3876.01	2.17455
																						7826.26	2.78549			14.757	5.82941			84.4054	4.55328			3891.02	2.17422
																						7854.97	2.78476			14.7717	5.82886			84.6216	4.55157			3906.03	2.17389
																						7883.68	2.78404			14.7865	5.82832			84.8378	4.54986			3921.05	2.17356
																						7912.39	2.78333			14.8012	5.82777			85.0541	4.54816			3936.06	2.17323
																						7941.11	2.78261			14.816	5.82723			85.2703	4.54647			3951.07	2.1729
																						7969.82	2.7819			14.8307	5.82669			85.4865	4.54479			3966.08	2.17258
																						7998.53	2.7812			14.8455	5.82614			85.7027	4.54311			3981.09	2.17226
																						8027.24	2.7805			14.8602	5.8256			85.9189	4.54144			3996.11	2.17194
																						8055.96	2.7798			14.875	5.82506			86.1351	4.53977			4011.12	2.17162
																						8084.67	2.77911			14.8897	5.82452			86.3514	4.53811			4026.13	2.1713
																						8113.38	2.77842			14.9045	5.82399			86.5676	4.53646			4041.14	2.17099
																						8142.09	2.77773			14.9193	5.82345			86.7838	4.53481			4056.15	2.17067
																						8170.8	2.77705			14.934	5.82291			87	4.53317			4071.17	2.17036
																						8199.52	2.77637			14.9488	5.82238			87.2162	4.53153			4086.18	2.17005
																						8228.23	2.77569			14.9635	5.82184			87.4324	4.5299			4101.19	2.16974
																						8256.94	2.77502			14.9783	5.82131			87.6486	4.52828			4116.2	2.16944
																						8285.65	2.77435			14.993	5.82077			87.8649	4.52666			4131.22	2.16913
																						8314.36	2.77368			15.0078	5.82024			88.0811	4.52505			4146.23	2.16883
																						8343.08	2.77302			15.0225	5.81971			88.2973	4.52345			4161.24	2.16853
																						8371.79	2.77236			15.0373	5.81918			88.5135	4.52185			4176.25	2.16823
																						8400.5	2.77171			15.0521	5.81865			88.7297	4.52025			4191.26	2.16793
																						8429.21	2.77106			15.0668	5.81812			88.9459	4.51866			4206.28	2.16763
																						8457.93	2.77041			15.0816	5.81759			89.1622	4.51708			4221.29	2.16734
																						8486.64	2.76976			15.0963	5.81706			89.3784	4.51551			4236.3	2.16705
																						8515.35	2.76912			15.1111	5.81653			89.5946	4.51394			4251.31	2.16675
																						8544.06	2.76848			15.1258	5.81601			89.8108	4.51237			4266.32	2.16646
																						8572.77	2.76785			15.1406	5.81548			90.027	4.51081			4281.34	2.16617
																						8601.49	2.76721			15.1553	5.81495			90.2432	4.50926			4296.35	2.16589
																						8630.2	2.76659			15.1701	5.81443			90.4595	4.50771			4311.36	2.1656
																						8658.91	2.76596			15.1848	5.81391			90.6757	4.50617			4326.37	2.16532
																						8687.62	2.76534			15.1996	5.81338			90.8919	4.50463			4341.39	2.16503
																						8716.34	2.76472			15.2144	5.81286			91.1081	4.5031			4356.4	2.16475
																						8745.05	2.7641			15.2291	5.81234			91.3243	4.50157			4371.41	2.16447
																						8773.76	2.76349			15.2439	5.81182			91.5405	4.50005			4386.42	2.16419
																						8802.47	2.76287			15.2586	5.8113			91.7568	4.49854			4401.43	2.16392
																						8831.18	2.76227			15.2734	5.81078			91.973	4.49703			4416.45	2.16364
																						8859.9	2.76166			15.2881	5.81026			92.1892	4.49552			4431.46	2.16337
																						8888.61	2.76106			15.3029	5.80975			92.4054	4.49402			4446.47	2.1631
																						8917.32	2.76046			15.3176	5.80923			92.6216	4.49253			4461.48	2.16282
																						8946.03	2.75987			15.3324	5.80871			92.8378	4.49104			4476.49	2.16255
																						8974.74	2.75927			15.3472	5.8082			93.0541	4.48956			4491.51	2.16229
																						9003.46	2.75868			15.3619	5.80768			93.2703	4.48808			4506.52	2.16202
																						9032.17	2.75809			15.3767	5.80717			93.4865	4.48661			4521.53	2.16175
																						9060.88	2.75751			15.3914	5.80666			93.7027	4.48514			4536.54	2.16149
																						9089.59	2.75693			15.4062	5.80614			93.9189	4.48367			4551.56	2.16122
																						9118.31	2.75635			15.4209	5.80563			94.1351	4.48222			4566.57	2.16096
																						9147.02	2.75577			15.4357	5.80512			94.3514	4.48076			4581.58	2.1607
																						9175.73	2.7552			15.4504	5.80461			94.5676	4.47931			4596.59	2.16044
																						9204.44	2.75463			15.4652	5.8041			94.7838	4.47787			4611.6	2.16018
																						9233.15	2.75406			15.48	5.80359			95	4.47643			4626.62	2.15993
																						9261.87	2.75349			15.4947	5.80309			95.2162	4.475			4641.63	2.15967
																						9290.58	2.75293			15.5095	5.80258			95.4324	4.47357			4656.64	2.15942
																						9319.29	2.75237			15.5242	5.80207			95.6486	4.47215			4671.65	2.15916
																						9348	2.75181			15.539	5.80157			95.8649	4.47073			4686.66	2.15891
																						9376.71	2.75125			15.5537	5.80106			96.0811	4.46931			4701.68	2.15866
																						9405.43	2.7507			15.5685	5.80056			96.2973	4.46791			4716.69	2.15841
																						9434.14	2.75015			15.5832	5.80005			96.5135	4.4665			4731.7	2.15816
																						9462.85	2.7496			15.598	5.79955			96.7297	4.4651			4746.71	2.15791
																						9491.56	2.74906			15.6127	5.79905			96.9459	4.46371			4761.73	2.15767
																						9520.28	2.74852			15.6275	5.79855			97.1622	4.46232			4776.74	2.15742
																						9548.99	2.74798			15.6423	5.79805			97.3784	4.46093			4791.75	2.15718
																						9577.7	2.74744			15.657	5.79755			97.5946	4.45955			4806.76	2.15694
																						9606.41	2.7469			15.6718	5.79705			97.8108	4.45817			4821.77	2.1567
																						9635.12	2.74637			15.6865	5.79655			98.027	4.4568			4836.79	2.15645
																						9663.84	2.74584			15.7013	5.79605			98.2432	4.45543			4851.8	2.15622
																						9692.55	2.74531			15.716	5.79555			98.4595	4.45407			4866.81	2.15598
																						9721.26	2.74478			15.7308	5.79506			98.6757	4.45271			4881.82	2.15574
																						9749.97	2.74426			15.7455	5.79456			98.8919	4.45136			4896.83	2.1555
																						9778.69	2.74374			15.7603	5.79407			99.1081	4.45001			4911.85	2.15527
																						9807.4	2.74322			15.7751	5.79357			99.3243	4.44866			4926.86	2.15504
																						9836.11	2.7427			15.7898	5.79308			99.5405	4.44732			4941.87	2.1548
																						9864.82	2.74219			15.8046	5.79258			99.7568	4.44598			4956.88	2.15457
																						9893.53	2.74167			15.8193	5.79209			99.973	4.44465			4971.89	2.15434
																						9922.25	2.74116			15.8341	5.7916			100.189	4.44332			4986.91	2.15411
																						9950.96	2.74066			15.8488	5.79111			100.405	4.442			5001.92	2.15388
																						9979.67	2.74015			15.8636	5.79062			100.622	4.44068			5016.93	2.15365
																						10008.4	2.73965			15.8783	5.79013			100.838	4.43937			5031.94	2.15343
																						10037.1	2.73915			15.8931	5.78964			101.054	4.43806			5046.96	2.1532
																						10065.8	2.73865			15.9078	5.78915			101.27	4.43675			5061.97	2.15298
																						10094.5	2.73815			15.9226	5.78867			101.486	4.43545			5076.98	2.15275
																						10123.2	2.73765			15.9374	5.78818			101.703	4.43415			5091.99	2.15253
																						10151.9	2.73716			15.9521	5.78769			101.919	4.43285			5107	2.15231
																						10180.7	2.73667			15.9669	5.78721			102.135	4.43156			5122.02	2.15209
																						10209.4	2.73618			15.9816	5.78672			102.351	4.43028			5137.03	2.15187
																						10238.1	2.73569			15.9964	5.78624			102.568	4.429			5152.04	2.15165
																						10266.8	2.73521			16.0111	5.78575			102.784	4.42772			5167.05	2.15143
																						10295.5	2.73473			16.0259	5.78527			103	4.42644			5182.06	2.15122
																						10324.2	2.73425			16.0406	5.78479			103.216	4.42517			5197.08	2.151
																						10352.9	2.73377			16.0554	5.78431			103.432	4.42391			5212.09	2.15079
																						10381.6	2.73329			16.0702	5.78383			103.649	4.42265			5227.1	2.15057
																						10410.4	2.73282			16.0849	5.78335			103.865	4.42139			5242.11	2.15036
																						10439.1	2.73234			16.0997	5.78287			104.081	4.42014			5257.13	2.15015
																						10467.8	2.73187			16.1144	5.78239			104.297	4.41888			5272.14	2.14994
																						10496.5	2.7314			16.1292	5.78191			104.514	4.41764			5287.15	2.14973
																						10525.2	2.73094			16.1439	5.78143			104.73	4.4164			5302.16	2.14952
																						10553.9	2.73047			16.1587	5.78096			104.946	4.41516			5317.17	2.14931
																						10582.6	2.73001			16.1734	5.78048			105.162	4.41392			5332.19	2.1491
																						10611.3	2.72955			16.1882	5.78			105.378	4.41269			5347.2	2.14889
																						10640.1	2.72909			16.2029	5.77953			105.595	4.41147			5362.21	2.14869
																						10668.8	2.72863			16.2177	5.77905			105.811	4.41024			5377.22	2.14848
																						10697.5	2.72817			16.2325	5.77858			106.027	4.40902			5392.23	2.14828
																						10726.2	2.72772			16.2472	5.77811			106.243	4.40781			5407.25	2.14808
																						10754.9	2.72727			16.262	5.77764			106.459	4.40659			5422.26	2.14787
																						10783.6	2.72682			16.2767	5.77716			106.676	4.40539			5437.27	2.14767
																						10812.3	2.72637			16.2915	5.77669			106.892	4.40418			5452.28	2.14747
																						10841	2.72592			16.3062	5.77622			107.108	4.40298			5467.3	2.14727
																						10869.7	2.72548			16.321	5.77575			107.324	4.40178			5482.31	2.14707
																						10898.5	2.72504			16.3357	5.77528			107.541	4.40059			5497.32	2.14687
																						10927.2	2.72459			16.3505	5.77481			107.757	4.3994			5512.33	2.14668
																						10955.9	2.72415			16.3653	5.77435			107.973	4.39821			5527.34	2.14648
																						10984.6	2.72372			16.38	5.77388			108.189	4.39703			5542.36	2.14628
																						11013.3	2.72328			16.3948	5.77341			108.405	4.39585			5557.37	2.14609
																						11042	2.72285			16.4095	5.77295			108.622	4.39467			5572.38	2.14589
																						11070.7	2.72241			16.4243	5.77248			108.838	4.3935			5587.39	2.1457
																						11099.4	2.72198			16.439	5.77202			109.054	4.39233			5602.4	2.14551
																						11128.2	2.72155			16.4538	5.77155			109.27	4.39116			5617.42	2.14531
																						11156.9	2.72112			16.4685	5.77109			109.486	4.39			5632.43	2.14512
																						11185.6	2.7207			16.4833	5.77063			109.703	4.38884			5647.44	2.14493
																						11214.3	2.72027			16.498	5.77016			109.919	4.38769			5662.45	2.14474
																						11243	2.71985			16.5128	5.7697			110.135	4.38654			5677.47	2.14455
																						11271.7	2.71943			16.5276	5.76924			110.351	4.38539			5692.48	2.14437
																						11300.4	2.71901			16.5423	5.76878			110.568	4.38424			5707.49	2.14418
																						11329.1	2.71859			16.5571	5.76832			110.784	4.3831			5722.5	2.14399
																						11357.9	2.71818			16.5718	5.76786			111	4.38196			5737.51	2.14381
																						11386.6	2.71776			16.5866	5.7674			111.216	4.38083			5752.53	2.14362
																						11415.3	2.71735			16.6013	5.76695			111.432	4.3797			5767.54	2.14344
																						11444	2.71694			16.6161	5.76649			111.649	4.37857			5782.55	2.14325
																						11472.7	2.71653			16.6308	5.76603			111.865	4.37744			5797.56	2.14307
																						11501.4	2.71612			16.6456	5.76557			112.081	4.37632			5812.57	2.14289
																						11530.1	2.71571			16.6604	5.76512			112.297	4.3752			5827.59	2.14271
																						11558.8	2.7153			16.6751	5.76466			112.514	4.37409			5842.6	2.14252
																						11587.6	2.7149			16.6899	5.76421			112.73	4.37297			5857.61	2.14234
																						11616.3	2.7145			16.7046	5.76376			112.946	4.37186			5872.62	2.14216
																						11645	2.7141			16.7194	5.7633			113.162	4.37076			5887.64	2.14199
																						11673.7	2.7137			16.7341	5.76285			113.378	4.36966			5902.65	2.14181
																						11702.4	2.7133			16.7489	5.7624			113.595	4.36856			5917.66	2.14163
																						11731.1	2.7129			16.7636	5.76195			113.811	4.36746			5932.67	2.14145
																						11759.8	2.71251			16.7784	5.7615			114.027	4.36637			5947.68	2.14128
																						11788.5	2.71211			16.7931	5.76105			114.243	4.36528			5962.7	2.1411
																						11817.2	2.71172			16.8079	5.7606			114.459	4.36419			5977.71	2.14093
																						11846	2.71133			16.8227	5.76015			114.676	4.3631			5992.72	2.14075
																						11874.7	2.71094			16.8374	5.7597			114.892	4.36202			6007.73	2.14058
																						11903.4	2.71055			16.8522	5.75925			115.108	4.36094			6022.74	2.14041
																						11932.1	2.71016			16.8669	5.75881			115.324	4.35987			6037.76	2.14023
																						11960.8	2.70978			16.8817	5.75836			115.541	4.3588			6052.77	2.14006
																						11989.5	2.70939			16.8964	5.75791			115.757	4.35773			6067.78	2.13989
																						12018.2	2.70901			16.9112	5.75747			115.973	4.35666			6082.79	2.13972
																						12046.9	2.70863			16.9259	5.75702			116.189	4.3556			6097.8	2.13955
																						12075.7	2.70825			16.9407	5.75658			116.405	4.35454			6112.82	2.13938
																						12104.4	2.70787			16.9555	5.75613			116.622	4.35348			6127.83	2.13921
																						12133.1	2.7075			16.9702	5.75569			116.838	4.35243			6142.84	2.13904
																						12161.8	2.70712			16.985	5.75525			117.054	4.35138			6157.85	2.13888
																						12190.5	2.70675			16.9997	5.75481			117.27	4.35033			6172.87	2.13871
																						12219.2	2.70637			17.0145	5.75437			117.486	4.34928			6187.88	2.13854
																						12247.9	2.706			17.0292	5.75392			117.703	4.34824			6202.89	2.13838
																						12276.6	2.70563			17.044	5.75348			117.919	4.3472			6217.9	2.13821
																						12305.4	2.70526			17.0587	5.75304			118.135	4.34616			6232.91	2.13805
																						12334.1	2.70489			17.0735	5.75261			118.351	4.34513			6247.93	2.13789
																						12362.8	2.70453			17.0882	5.75217			118.568	4.3441			6262.94	2.13772
																						12391.5	2.70416			17.103	5.75173			118.784	4.34307			6277.95	2.13756
																						12420.2	2.7038			17.1178	5.75129			119	4.34205			6292.96	2.1374
																						12448.9	2.70343			17.1325	5.75086			119.216	4.34102			6307.97	2.13724
																						12477.6	2.70307			17.1473	5.75042			119.432	4.34			6322.99	2.13708
																						12506.3	2.70271			17.162	5.74998			119.649	4.33899			6338	2.13692
																						12535.1	2.70235			17.1768	5.74955			119.865	4.33797			6353.01	2.13676
																						12563.8	2.70199			17.1915	5.74911			120.081	4.33696			6368.02	2.1366
																						12592.5	2.70164			17.2063	5.74868			120.297	4.33595			6383.04	2.13644
																						12621.2	2.70128			17.221	5.74825			120.514	4.33494			6398.05	2.13628
																						12649.9	2.70093			17.2358	5.74781			120.73	4.33394			6413.06	2.13612
																						12678.6	2.70057			17.2506	5.74738			120.946	4.33294			6428.07	2.13597
																						12707.3	2.70022			17.2653	5.74695			121.162	4.33194			6443.08	2.13581
																						12736	2.69987			17.2801	5.74652			121.378	4.33095			6458.1	2.13566
																						12764.8	2.69952			17.2948	5.74609			121.595	4.32995			6473.11	2.1355
																						12793.5	2.69917			17.3096	5.74566			121.811	4.32896			6488.12	2.13535
																						12822.2	2.69883			17.3243	5.74523			122.027	4.32798			6503.13	2.13519
																						12850.9	2.69848			17.3391	5.7448			122.243	4.32699			6518.14	2.13504
																						12879.6	2.69814			17.3538	5.74437			122.459	4.32601			6533.16	2.13488
																						12908.3	2.69779			17.3686	5.74394			122.676	4.32503			6548.17	2.13473
																						12937	2.69745			17.3833	5.74351			122.892	4.32405			6563.18	2.13458
																						12965.7	2.69711			17.3981	5.74309			123.108	4.32308			6578.19	2.13443
																						12994.4	2.69677			17.4129	5.74266			123.324	4.3221			6593.21	2.13428
																						13023.2	2.69643			17.4276	5.74224			123.541	4.32114			6608.22	2.13413
																						13051.9	2.69609			17.4424	5.74181			123.757	4.32017			6623.23	2.13398
																						13080.6	2.69575			17.4571	5.74139			123.973	4.3192			6638.24	2.13383
																						13109.3	2.69542			17.4719	5.74096			124.189	4.31824			6653.25	2.13368
																						13138	2.69508			17.4866	5.74054			124.405	4.31728			6668.27	2.13353
																						13166.7	2.69475			17.5014	5.74012			124.622	4.31633			6683.28	2.13338
																						13195.4	2.69442			17.5161	5.73969			124.838	4.31537			6698.29	2.13324
																						13224.1	2.69409			17.5309	5.73927			125.054	4.31442			6713.3	2.13309
																						13252.9	2.69376			17.5457	5.73885			125.27	4.31347			6728.31	2.13294
																						13281.6	2.69343			17.5604	5.73843			125.486	4.31252			6743.33	2.1328
																						13310.3	2.6931			17.5752	5.73801			125.703	4.31158			6758.34	2.13265
																						13339	2.69277			17.5899	5.73759			125.919	4.31064			6773.35	2.13251
																						13367.7	2.69245			17.6047	5.73717			126.135	4.3097			6788.36	2.13236
																						13396.4	2.69212			17.6194	5.73675			126.351	4.30876			6803.38	2.13222
																						13425.1	2.6918			17.6342	5.73633			126.568	4.30782			6818.39	2.13207
																						13453.8	2.69147			17.6489	5.73591			126.784	4.30689			6833.4	2.13193
																						13482.6	2.69115			17.6637	5.7355			127	4.30596			6848.41	2.13179
																						13511.3	2.69083			17.6784	5.73508			127.216	4.30503			6863.42	2.13165
																						13540	2.69051			17.6932	5.73466			127.432	4.30411			6878.44	2.1315
																						13568.7	2.69019			17.708	5.73425			127.649	4.30319			6893.45	2.13136
																						13597.4	2.68987			17.7227	5.73383			127.865	4.30227			6908.46	2.13122
																						13626.1	2.68956			17.7375	5.73342			128.081	4.30135			6923.47	2.13108
																						13654.8	2.68924			17.7522	5.733			128.297	4.30043			6938.48	2.13094
																						13683.5	2.68893			17.767	5.73259			128.514	4.29952			6953.5	2.1308
																						13712.3	2.68861			17.7817	5.73218			128.73	4.29861			6968.51	2.13066
																						13741	2.6883			17.7965	5.73176			128.946	4.2977			6983.52	2.13053
																						13769.7	2.68799			17.8112	5.73135			129.162	4.29679			6998.53	2.13039
																						13798.4	2.68768			17.826	5.73094			129.378	4.29589			7013.55	2.13025
																						13827.1	2.68737			17.8408	5.73053			129.595	4.29498			7028.56	2.13011
																						13855.8	2.68706			17.8555	5.73012			129.811	4.29408			7043.57	2.12998
																						13884.5	2.68675			17.8703	5.72971			130.027	4.29319			7058.58	2.12984
																						13913.2	2.68644			17.885	5.7293			130.243	4.29229			7073.59	2.1297
																						13941.9	2.68614			17.8998	5.72889			130.459	4.2914			7088.61	2.12957
																						13970.7	2.68583			17.9145	5.72848			130.676	4.29051			7103.62	2.12943
																						13999.4	2.68553			17.9293	5.72807			130.892	4.28962			7118.63	2.1293
																						14028.1	2.68522			17.944	5.72767			131.108	4.28873			7133.64	2.12917
																						14056.8	2.68492			17.9588	5.72726			131.324	4.28785			7148.65	2.12903
																						14085.5	2.68462			17.9735	5.72685			131.541	4.28696			7163.67	2.1289
																						14114.2	2.68432			17.9883	5.72645			131.757	4.28608			7178.68	2.12877
																						14142.9	2.68402			18.0031	5.72604			131.973	4.2852			7193.69	2.12863
																						14171.6	2.68372			18.0178	5.72564			132.189	4.28433			7208.7	2.1285
																						14200.4	2.68342			18.0326	5.72523			132.405	4.28346			7223.71	2.12837
																						14229.1	2.68313			18.0473	5.72483			132.622	4.28258			7238.73	2.12824
																						14257.8	2.68283			18.0621	5.72442			132.838	4.28171			7253.74	2.12811
																						14286.5	2.68254			18.0768	5.72402			133.054	4.28085			7268.75	2.12798
																						14315.2	2.68224			18.0916	5.72362			133.27	4.27998			7283.76	2.12785
																						14343.9	2.68195			18.1063	5.72322			133.486	4.27912			7298.78	2.12772
																						14372.6	2.68166			18.1211	5.72282			133.703	4.27826			7313.79	2.12759
																						14401.3	2.68136			18.1359	5.72241			133.919	4.2774			7328.8	2.12746
																						14430.1	2.68107			18.1506	5.72201			134.135	4.27654			7343.81	2.12733
																						14458.8	2.68078			18.1654	5.72161			134.351	4.27569			7358.82	2.1272
																						14487.5	2.68049			18.1801	5.72121			134.568	4.27483			7373.84	2.12708
																						14516.2	2.68021			18.1949	5.72082			134.784	4.27398			7388.85	2.12695
																						14544.9	2.67992			18.2096	5.72042			135	4.27314			7403.86	2.12682
																						14573.6	2.67963			18.2244	5.72002			135.216	4.27229			7418.87	2.12669
																						14602.3	2.67935			18.2391	5.71962			135.432	4.27144			7433.88	2.12657
																						14631	2.67906			18.2539	5.71922			135.649	4.2706			7448.9	2.12644
																						14659.8	2.67878			18.2686	5.71883			135.865	4.26976			7463.91	2.12632
																						14688.5	2.6785			18.2834	5.71843			136.081	4.26892			7478.92	2.12619
																						14717.2	2.67821			18.2982	5.71804			136.297	4.26809			7493.93	2.12607
																						14745.9	2.67793			18.3129	5.71764			136.514	4.26725			7508.95	2.12594
																						14774.6	2.67765			18.3277	5.71725			136.73	4.26642			7523.96	2.12582
																						14803.3	2.67737			18.3424	5.71685			136.946	4.26559			7538.97	2.1257
																						14832	2.67709			18.3572	5.71646			137.162	4.26476			7553.98	2.12557
																						14860.7	2.67681			18.3719	5.71606			137.378	4.26393			7568.99	2.12545
																						14889.5	2.67654			18.3867	5.71567			137.595	4.26311			7584.01	2.12533
																						14918.2	2.67626			18.4014	5.71528			137.811	4.26229			7599.02	2.12521
																						14946.9	2.67598			18.4162	5.71489			138.027	4.26147			7614.03	2.12509
																						14975.6	2.67571			18.431	5.7145			138.243	4.26065			7629.04	2.12496
																						15004.3	2.67544			18.4457	5.7141			138.459	4.25983			7644.05	2.12484
																						15033	2.67516			18.4605	5.71371			138.676	4.25901			7659.07	2.12472
																						15061.7	2.67489			18.4752	5.71332			138.892	4.2582			7674.08	2.1246
																						15090.4	2.67462			18.49	5.71293			139.108	4.25739			7689.09	2.12448
																						15119.1	2.67435			18.5047	5.71254			139.324	4.25658			7704.1	2.12436
																						15147.9	2.67408			18.5195	5.71216			139.541	4.25577			7719.12	2.12424
																						15176.6	2.67381			18.5342	5.71177			139.757	4.25497			7734.13	2.12412
																						15205.3	2.67354			18.549	5.71138			139.973	4.25416			7749.14	2.12401
																						15234	2.67327			18.5637	5.71099			140.189	4.25336			7764.15	2.12389
																						15262.7	2.673			18.5785	5.71061			140.405	4.25256			7779.16	2.12377
																						15291.4	2.67274			18.5933	5.71022			140.622	4.25176			7794.18	2.12365
																						15320.1	2.67247			18.608	5.70983			140.838	4.25097			7809.19	2.12354
																						15348.8	2.67221			18.6228	5.70945			141.054	4.25017			7824.2	2.12342
																						15377.6	2.67194			18.6375	5.70906			141.27	4.24938			7839.21	2.1233
																						15406.3	2.67168			18.6523	5.70868			141.486	4.24859			7854.22	2.12319
																						15435	2.67141			18.667	5.7083			141.703	4.2478			7869.24	2.12307
																						15463.7	2.67115			18.6818	5.70791			141.919	4.24701			7884.25	2.12296
																						15492.4	2.67089			18.6965	5.70753			142.135	4.24623			7899.26	2.12284
																						15521.1	2.67063			18.7113	5.70715			142.351	4.24544			7914.27	2.12273
																						15549.8	2.67037			18.7261	5.70676			142.568	4.24466			7929.29	2.12261
																						15578.5	2.67011			18.7408	5.70638			142.784	4.24388			7944.3	2.1225
																						15607.3	2.66985			18.7556	5.706			143	4.2431			7959.31	2.12238
																						15636	2.6696			18.7703	5.70562			143.216	4.24233			7974.32	2.12227
																						15664.7	2.66934			18.7851	5.70524			143.432	4.24155			7989.33	2.12216
																						15693.4	2.66908			18.7998	5.70486			143.649	4.24078			8004.35	2.12204
																						15722.1	2.66883			18.8146	5.70448			143.865	4.24001			8019.36	2.12193
																						15750.8	2.66857			18.8293	5.7041			144.081	4.23924			8034.37	2.12182
																						15779.5	2.66832			18.8441	5.70372			144.297	4.23847			8049.38	2.12171
																						15808.2	2.66806			18.8588	5.70334			144.514	4.2377			8064.39	2.1216
																						15837	2.66781			18.8736	5.70297			144.73	4.23694			8079.41	2.12148
																						15865.7	2.66756			18.8884	5.70259			144.946	4.23618			8094.42	2.12137
																						15894.4	2.66731			18.9031	5.70221			145.162	4.23542			8109.43	2.12126
																						15923.1	2.66706			18.9179	5.70184			145.378	4.23466			8124.44	2.12115
																						15951.8	2.66681			18.9326	5.70146			145.595	4.2339			8139.46	2.12104
																						15980.5	2.66656			18.9474	5.70108			145.811	4.23314			8154.47	2.12093
																						16009.2	2.66631			18.9621	5.70071			146.027	4.23239			8169.48	2.12082
																						16037.9	2.66606			18.9769	5.70033			146.243	4.23164			8184.49	2.12071
																						16066.6	2.66581			18.9916	5.69996			146.459	4.23089			8199.5	2.12061
																						16095.4	2.66557			19.0064	5.69959			146.676	4.23014			8214.52	2.1205
																						16124.1	2.66532			19.0212	5.69921			146.892	4.22939			8229.53	2.12039
																						16152.8	2.66508			19.0359	5.69884			147.108	4.22864			8244.54	2.12028
																						16181.5	2.66483			19.0507	5.69847			147.324	4.2279			8259.55	2.12017
																						16210.2	2.66459			19.0654	5.69809			147.541	4.22716			8274.56	2.12007
																						16238.9	2.66434			19.0802	5.69772			147.757	4.22641			8289.58	2.11996
																						16267.6	2.6641			19.0949	5.69735			147.973	4.22568			8304.59	2.11985
																						16296.3	2.66386			19.1097	5.69698			148.189	4.22494			8319.6	2.11975
																						16325.1	2.66362			19.1244	5.69661			148.405	4.2242			8334.61	2.11964
																						16353.8	2.66338			19.1392	5.69624			148.622	4.22347			8349.62	2.11953
																						16382.5	2.66314			19.1539	5.69587			148.838	4.22273			8364.64	2.11943
																						16411.2	2.6629			19.1687	5.6955			149.054	4.222			8379.65	2.11932
																						16439.9	2.66266			19.1835	5.69513			149.27	4.22127			8394.66	2.11922
																						16468.6	2.66242			19.1982	5.69477			149.486	4.22054			8409.67	2.11911
																						16497.3	2.66218			19.213	5.6944			149.703	4.21982			8424.69	2.11901
																						16526	2.66194			19.2277	5.69403			149.919	4.21909			8439.7	2.1189
																						16554.8	2.66171			19.2425	5.69366			150.135	4.21837			8454.71	2.1188
																						16583.5	2.66147			19.2572	5.6933			150.351	4.21765			8469.72	2.1187
																						16612.2	2.66124			19.272	5.69293			150.568	4.21693			8484.73	2.11859
																						16640.9	2.661			19.2867	5.69257			150.784	4.21621			8499.75	2.11849
																						16669.6	2.66077			19.3015	5.6922			151	4.21549			8514.76	2.11839
																						16698.3	2.66053			19.3163	5.69184			151.216	4.21478			8529.77	2.11829
																						16727	2.6603			19.331	5.69147			151.432	4.21406			8544.78	2.11818
																						16755.7	2.66007			19.3458	5.69111			151.649	4.21335			8559.79	2.11808
																						16784.5	2.65984			19.3605	5.69074			151.865	4.21264			8574.81	2.11798
																						16813.2	2.65961			19.3753	5.69038			152.081	4.21193			8589.82	2.11788
																						16841.9	2.65937			19.39	5.69002			152.297	4.21122			8604.83	2.11778
																						16870.6	2.65914			19.4048	5.68965			152.514	4.21051			8619.84	2.11768
																						16899.3	2.65892			19.4195	5.68929			152.73	4.20981			8634.86	2.11757
																						16928	2.65869			19.4343	5.68893			152.946	4.2091			8649.87	2.11747
																						16956.7	2.65846			19.449	5.68857			153.162	4.2084			8664.88	2.11737
																						16985.4	2.65823			19.4638	5.68821			153.378	4.2077			8679.89	2.11727
																						17014.2	2.658			19.4786	5.68785			153.595	4.207			8694.9	2.11717
																						17042.9	2.65778			19.4933	5.68749			153.811	4.2063			8709.92	2.11708
																						17071.6	2.65755			19.5081	5.68713			154.027	4.20561			8724.93	2.11698
																						17100.3	2.65733			19.5228	5.68677			154.243	4.20491			8739.94	2.11688
																						17129	2.6571			19.5376	5.68641			154.459	4.20422			8754.95	2.11678
																						17157.7	2.65688			19.5523	5.68605			154.676	4.20353			8769.96	2.11668
																						17186.4	2.65665			19.5671	5.6857			154.892	4.20284			8784.98	2.11658
																						17215.1	2.65643			19.5818	5.68534			155.108	4.20215			8799.99	2.11648
																						17243.8	2.65621			19.5966	5.68498			155.324	4.20146			8815	2.11639
																						17272.6	2.65599			19.6114	5.68462			155.541	4.20078			8830.01	2.11629
																						17301.3	2.65576			19.6261	5.68427			155.757	4.20009			8845.03	2.11619
																						17330	2.65554			19.6409	5.68391			155.973	4.19941			8860.04	2.1161
																						17358.7	2.65532			19.6556	5.68356			156.189	4.19873			8875.05	2.116
																						17387.4	2.6551			19.6704	5.6832			156.405	4.19805			8890.06	2.1159
																						17416.1	2.65488			19.6851	5.68285			156.622	4.19737			8905.07	2.11581
																						17444.8	2.65467			19.6999	5.68249			156.838	4.19669			8920.09	2.11571
																						17473.5	2.65445			19.7146	5.68214			157.054	4.19601			8935.1	2.11561
																						17502.3	2.65423			19.7294	5.68179			157.27	4.19534			8950.11	2.11552
																						17531	2.65401			19.7442	5.68143			157.486	4.19466			8965.12	2.11542
																						17559.7	2.6538			19.7589	5.68108			157.703	4.19399			8980.13	2.11533
																						17588.4	2.65358			19.7737	5.68073			157.919	4.19332			8995.15	2.11523
																						17617.1	2.65337			19.7884	5.68038			158.135	4.19265			9010.16	2.11514
																						17645.8	2.65315			19.8032	5.68003			158.351	4.19199			9025.17	2.11505
																						17674.5	2.65294			19.8179	5.67967			158.568	4.19132			9040.18	2.11495
																						17703.2	2.65272			19.8327	5.67932			158.784	4.19065			9055.2	2.11486
																						17732	2.65251			19.8474	5.67897			159	4.18999			9070.21	2.11476
																						17760.7	2.6523			19.8622	5.67862			159.216	4.18933			9085.22	2.11467
																						17789.4	2.65208			19.8769	5.67827			159.432	4.18867			9100.23	2.11458
																						17818.1	2.65187			19.8917	5.67792			159.649	4.18801			9115.24	2.11449
																						17846.8	2.65166			19.9065	5.67758			159.865	4.18735			9130.26	2.11439
																						17875.5	2.65145			19.9212	5.67723			160.081	4.18669			9145.27	2.1143
																						17904.2	2.65124			19.936	5.67688			160.297	4.18604			9160.28	2.11421
																						17932.9	2.65103			19.9507	5.67653			160.514	4.18538			9175.29	2.11412
																						17961.7	2.65082			19.9655	5.67618			160.73	4.18473			9190.3	2.11403
																						17990.4	2.65061			19.9802	5.67584			160.946	4.18408			9205.32	2.11393
																						18019.1	2.6504			19.995	5.67549			161.162	4.18343			9220.33	2.11384
																						18047.8	2.6502			20.0097	5.67515			161.378	4.18278			9235.34	2.11375
																						18076.5	2.64999			20.0245	5.6748			161.595	4.18213			9250.35	2.11366
																						18105.2	2.64978			20.0393	5.67445			161.811	4.18148			9265.37	2.11357
																						18133.9	2.64958			20.054	5.67411			162.027	4.18084			9280.38	2.11348
																						18162.6	2.64937			20.0688	5.67377			162.243	4.18019			9295.39	2.11339
																						18191.3	2.64916			20.0835	5.67342			162.459	4.17955			9310.4	2.1133
																						18220.1	2.64896			20.0983	5.67308			162.676	4.17891			9325.41	2.11321
																						18248.8	2.64876			20.113	5.67273			162.892	4.17827			9340.43	2.11312
																						18277.5	2.64855			20.1278	5.67239			163.108	4.17763			9355.44	2.11303
																						18306.2	2.64835			20.1425	5.67205			163.324	4.17699			9370.45	2.11294
																						18334.9	2.64814			20.1573	5.67171			163.541	4.17636			9385.46	2.11285
																						18363.6	2.64794			20.172	5.67136			163.757	4.17572			9400.47	2.11276
																						18392.3	2.64774			20.1868	5.67102			163.973	4.17509			9415.49	2.11268
																						18421	2.64754			20.2016	5.67068			164.189	4.17445			9430.5	2.11259
																						18449.8	2.64734			20.2163	5.67034			164.405	4.17382			9445.51	2.1125
																						18478.5	2.64714			20.2311	5.67			164.622	4.17319			9460.52	2.11241
																						18507.2	2.64694			20.2458	5.66966			164.838	4.17256			9475.53	2.11232
																						18535.9	2.64674			20.2606	5.66932			165.054	4.17194			9490.55	2.11224
																						18564.6	2.64654			20.2753	5.66898			165.27	4.17131			9505.56	2.11215
																						18593.3	2.64634			20.2901	5.66864			165.486	4.17069			9520.57	2.11206
																						18622	2.64614			20.3048	5.6683			165.703	4.17006			9535.58	2.11198
																						18650.7	2.64594			20.3196	5.66797			165.919	4.16944			9550.6	2.11189
																						18679.5	2.64575			20.3344	5.66763			166.135	4.16882			9565.61	2.1118
																						18708.2	2.64555			20.3491	5.66729			166.351	4.1682			9580.62	2.11172
																						18736.9	2.64535			20.3639	5.66695			166.568	4.16758			9595.63	2.11163
																						18765.6	2.64516			20.3786	5.66662			166.784	4.16696			9610.64	2.11155
																						18794.3	2.64496			20.3934	5.66628			167	4.16634			9625.66	2.11146
																						18823	2.64477			20.4081	5.66594			167.216	4.16573			9640.67	2.11137
																						18851.7	2.64457			20.4229	5.66561			167.432	4.16511			9655.68	2.11129
																						18880.4	2.64438			20.4376	5.66527			167.649	4.1645			9670.69	2.1112
																						18909.2	2.64418			20.4524	5.66494			167.865	4.16389			9685.7	2.11112
																						18937.9	2.64399			20.4671	5.6646			168.081	4.16328			9700.72	2.11104
																						18966.6	2.6438			20.4819	5.66427			168.297	4.16267			9715.73	2.11095
																						18995.3	2.64361			20.4967	5.66394			168.514	4.16206			9730.74	2.11087
																						19024	2.64341			20.5114	5.6636			168.73	4.16145			9745.75	2.11078
																						19052.7	2.64322			20.5262	5.66327			168.946	4.16085			9760.77	2.1107
																						19081.4	2.64303			20.5409	5.66294			169.162	4.16024			9775.78	2.11062
																						19110.1	2.64284			20.5557	5.66261			169.378	4.15964			9790.79	2.11053
																						19138.9	2.64265			20.5704	5.66227			169.595	4.15904			9805.8	2.11045
																						19167.6	2.64246			20.5852	5.66194			169.811	4.15843			9820.81	2.11037
																						19196.3	2.64227			20.5999	5.66161			170.027	4.15783			9835.83	2.11028
																						19225	2.64208			20.6147	5.66128			170.243	4.15724			9850.84	2.1102
																						19253.7	2.64189			20.6295	5.66095			170.459	4.15664			9865.85	2.11012
																						19282.4	2.64171			20.6442	5.66062			170.676	4.15604			9880.86	2.11004
																						19311.1	2.64152			20.659	5.66029			170.892	4.15545			9895.87	2.10995
																						19339.8	2.64133			20.6737	5.65996			171.108	4.15485			9910.89	2.10987
																						19368.5	2.64114			20.6885	5.65963			171.324	4.15426			9925.9	2.10979
																						19397.3	2.64096			20.7032	5.6593			171.541	4.15366			9940.91	2.10971
																						19426	2.64077			20.718	5.65897			171.757	4.15307			9955.92	2.10963
																						19454.7	2.64059			20.7327	5.65864			171.973	4.15248			9970.94	2.10955
																						19483.4	2.6404			20.7475	5.65832			172.189	4.15189			9985.95	2.10947
																						19512.1	2.64022			20.7622	5.65799			172.405	4.15131			10001	2.10938
																						19540.8	2.64003			20.777	5.65766			172.622	4.15072			10016	2.1093
																						19569.5	2.63985			20.7918	5.65734			172.838	4.15013			10031	2.10922
																						19598.2	2.63966			20.8065	5.65701			173.054	4.14955			10046	2.10914
																						19627	2.63948			20.8213	5.65668			173.27	4.14897			10061	2.10906
																						19655.7	2.6393			20.836	5.65636			173.486	4.14838			10076	2.10898
																						19684.4	2.63911			20.8508	5.65603			173.703	4.1478			10091	2.1089
																						19713.1	2.63893			20.8655	5.65571			173.919	4.14722			10106	2.10882
																						19741.8	2.63875			20.8803	5.65538			174.135	4.14664			10121.1	2.10875
																						19770.5	2.63857			20.895	5.65506			174.351	4.14607			10136.1	2.10867
																						19799.2	2.63839			20.9098	5.65474			174.568	4.14549			10151.1	2.10859
																						19827.9	2.63821			20.9246	5.65441			174.784	4.14491			10166.1	2.10851
																						19856.7	2.63803			20.9393	5.65409			175	4.14434			10181.1	2.10843
																						19885.4	2.63785			20.9541	5.65377			175.216	4.14376			10196.1	2.10835
																						19914.1	2.63767			20.9688	5.65344			175.432	4.14319			10211.1	2.10827
																						19942.8	2.63749			20.9836	5.65312			175.649	4.14262			10226.1	2.1082
																						19971.5	2.63731			20.9983	5.6528			175.865	4.14205			10241.2	2.10812
																						20000.2	2.63713			21.0131	5.65248			176.081	4.14148			10256.2	2.10804
																						20028.9	2.63696			21.0278	5.65216			176.297	4.14091			10271.2	2.10796
																						20057.6	2.63678			21.0426	5.65184			176.514	4.14034			10286.2	2.10788
																						20086.4	2.6366			21.0573	5.65151			176.73	4.13978			10301.2	2.10781
																						20115.1	2.63643			21.0721	5.65119			176.946	4.13921			10316.2	2.10773
																						20143.8	2.63625			21.0869	5.65087			177.162	4.13865			10331.2	2.10765
																						20172.5	2.63607			21.1016	5.65056			177.378	4.13808			10346.2	2.10758
																						20201.2	2.6359			21.1164	5.65024			177.595	4.13752			10361.3	2.1075
																						20229.9	2.63572			21.1311	5.64992			177.811	4.13696			10376.3	2.10742
																						20258.6	2.63555			21.1459	5.6496			178	4.13647			10391.3	2.10735
																						20287.3	2.63537			21.1606	5.64928			178.027	4.1364			10406.3	2.10727
																						20316	2.6352			21.1754	5.64896			178.243	4.13584			10421.3	2.1072
																						20344.8	2.63503			21.1901	5.64864			178.459	4.13528			10436.3	2.10712
																						20373.5	2.63485			21.2049	5.64833			178.676	4.13473			10451.3	2.10704
																						20402.2	2.63468			21.2197	5.64801			178.892	4.13417			10466.3	2.10697
																						20430.9	2.63451			21.2344	5.64769			179.108	4.13362			10481.3	2.10689
																						20459.6	2.63434			21.2492	5.64738			179.324	4.13306			10496.4	2.10682
																						20488.3	2.63416			21.2639	5.64706			179.541	4.13251			10511.4	2.10674
																						20517	2.63399			21.2787	5.64675			179.757	4.13196			10526.4	2.10667
																						20545.7	2.63382			21.2934	5.64643			179.973	4.1314			10541.4	2.10659
																						20574.5	2.63365			21.3082	5.64612			180.189	4.13085			10556.4	2.10652
																						20603.2	2.63348			21.3229	5.6458			180.405	4.13031			10571.4	2.10644
																						20631.9	2.63331			21.3377	5.64549			180.622	4.12976			10586.4	2.10637
																						20660.6	2.63314			21.3524	5.64517			180.838	4.12921			10601.4	2.1063
																						20689.3	2.63297			21.3672	5.64486			181.054	4.12866			10616.5	2.10622
																						20718	2.6328			21.382	5.64455			181.27	4.12812			10631.5	2.10615
																						20746.7	2.63263			21.3967	5.64423			181.486	4.12757			10646.5	2.10608
																						20775.4	2.63247			21.4115	5.64392			181.703	4.12703			10661.5	2.106
																						20804.2	2.6323			21.4262	5.64361			181.919	4.12649			10676.5	2.10593
																						20832.9	2.63213			21.441	5.6433			182.135	4.12595			10691.5	2.10586
																						20861.6	2.63196			21.4557	5.64299			182.351	4.12541			10706.5	2.10578
																						20890.3	2.6318			21.4705	5.64267			182.568	4.12487			10721.5	2.10571
																						20919	2.63163			21.4852	5.64236			182.784	4.12433			10736.6	2.10564
																						20947.7	2.63146			21.5	5.64205			183	4.12379			10751.6	2.10557
																						20976.4	2.6313			21.5148	5.64174			183.216	4.12325			10766.6	2.10549
																						21005.1	2.63113			21.5295	5.64143			183.432	4.12272			10781.6	2.10542
																						21033.9	2.63097			21.5443	5.64112			183.649	4.12218			10796.6	2.10535
																						21062.6	2.6308			21.559	5.64081			183.865	4.12165			10811.6	2.10528
																						21091.3	2.63064			21.5738	5.6405			184.081	4.12112			10826.6	2.10521
																						21120	2.63047			21.5885	5.6402			184.297	4.12059			10841.6	2.10513
																						21148.7	2.63031			21.6033	5.63989			184.514	4.12006			10856.7	2.10506
																						21177.4	2.63015			21.618	5.63958			184.73	4.11953			10871.7	2.10499
																						21206.1	2.62998			21.6328	5.63927			184.946	4.119			10886.7	2.10492
																						21234.8	2.62982			21.6475	5.63896			185.162	4.11847			10901.7	2.10485
																						21263.6	2.62966			21.6623	5.63866			185.378	4.11794			10916.7	2.10478
																						21292.3	2.6295			21.6771	5.63835			185.595	4.11741			10931.7	2.10471
																						21321	2.62934			21.6918	5.63804			185.811	4.11689			10946.7	2.10464
																						21349.7	2.62917			21.7066	5.63774			186.027	4.11637			10961.7	2.10457
																						21378.4	2.62901			21.7213	5.63743			186.243	4.11584			10976.7	2.1045
																						21407.1	2.62885			21.7361	5.63713			186.459	4.11532			10991.8	2.10443
																						21435.8	2.62869			21.7508	5.63682			186.676	4.1148			11006.8	2.10436
																						21464.5	2.62853			21.7656	5.63651			186.892	4.11428			11021.8	2.10429
																						21493.2	2.62837			21.7803	5.63621			187.108	4.11376			11036.8	2.10422
																						21522	2.62821			21.7951	5.63591			187.324	4.11324			11051.8	2.10415
																						21550.7	2.62805			21.8099	5.6356			187.541	4.11272			11066.8	2.10408
																						21579.4	2.62789			21.8246	5.6353			187.757	4.1122			11081.8	2.10401
																						21608.1	2.62774			21.8394	5.63499			187.973	4.11169			11096.8	2.10394
																						21636.8	2.62758			21.8541	5.63469			188.189	4.11117			11111.9	2.10387
																						21665.5	2.62742			21.8689	5.63439			188.405	4.11066			11126.9	2.1038
																						21694.2	2.62726			21.8836	5.63409			188.622	4.11014			11141.9	2.10373
																						21722.9	2.6271			21.8984	5.63378			188.838	4.10963			11156.9	2.10366
																						21751.7	2.62695			21.9131	5.63348			189.054	4.10912			11171.9	2.1036
																						21780.4	2.62679			21.9279	5.63318			189.27	4.10861			11186.9	2.10353
																						21809.1	2.62663			21.9426	5.63288			189.486	4.1081			11201.9	2.10346
																						21837.8	2.62648			21.9574	5.63258			189.703	4.10759			11216.9	2.10339
																						21866.5	2.62632			21.9722	5.63228			189.919	4.10708			11232	2.10332
																						21895.2	2.62617			21.9869	5.63198			190.135	4.10657			11247	2.10326
																						21923.9	2.62601			22.0017	5.63168			190.351	4.10606			11262	2.10319
																						21952.6	2.62586			22.0164	5.63138			190.568	4.10556			11277	2.10312
																						21981.4	2.6257			22.0312	5.63108			190.784	4.10505			11292	2.10305
																						22010.1	2.62555			22.0459	5.63078			191	4.10455			11307	2.10299
																						22038.8	2.62539			22.0607	5.63048			191.216	4.10405			11322	2.10292
																						22067.5	2.62524			22.0754	5.63018			191.432	4.10354			11337	2.10285
																						22096.2	2.62509			22.0902	5.62988			191.649	4.10304			11352.1	2.10279
																						22124.9	2.62493			22.105	5.62958			191.865	4.10254			11367.1	2.10272
																						22153.6	2.62478			22.1197	5.62929			192.081	4.10204			11382.1	2.10265
																						22182.3	2.62463			22.1345	5.62899			192.297	4.10154			11397.1	2.10259
																						22211.1	2.62448			22.1492	5.62869			192.514	4.10105			11412.1	2.10252
																						22239.8	2.62432			22.164	5.6284			192.73	4.10055			11427.1	2.10245
																						22268.5	2.62417			22.1787	5.6281			192.946	4.10005			11442.1	2.10239
																						22297.2	2.62402			22.1935	5.6278			193.162	4.09956			11457.1	2.10232
																						22325.9	2.62387			22.2082	5.62751			193.378	4.09906			11472.1	2.10226
																						22354.6	2.62372			22.223	5.62721			193.595	4.09857			11487.2	2.10219
																						22383.3	2.62357			22.2377	5.62692			193.811	4.09807			11502.2	2.10213
																						22412	2.62342			22.2525	5.62662			194.027	4.09758			11517.2	2.10206
																						22440.7	2.62327			22.2673	5.62633			194.243	4.09709			11532.2	2.102
																						22469.5	2.62312			22.282	5.62603			194.459	4.0966			11547.2	2.10193
																						22498.2	2.62297			22.2968	5.62574			194.676	4.09611			11562.2	2.10187
																						22526.9	2.62282			22.3115	5.62544			194.892	4.09562			11577.2	2.1018
																						22555.6	2.62267			22.3263	5.62515			195.108	4.09513			11592.2	2.10174
																						22584.3	2.62253			22.341	5.62486			195.324	4.09464			11607.3	2.10167
																						22613	2.62238			22.3558	5.62456			195.541	4.09416			11622.3	2.10161
																						22641.7	2.62223			22.3705	5.62427			195.757	4.09367			11637.3	2.10154
																						22670.4	2.62208			22.3853	5.62398			195.973	4.09319			11652.3	2.10148
																						22699.2	2.62193			22.4001	5.62369			196.189	4.0927			11667.3	2.10141
																						22727.9	2.62179			22.4148	5.62339			196.405	4.09222			11682.3	2.10135
																						22756.6	2.62164			22.4296	5.6231			196.622	4.09174			11697.3	2.10129
																						22785.3	2.62149			22.4443	5.62281			196.838	4.09126			11712.3	2.10122
																						22814	2.62135			22.4591	5.62252			197.054	4.09077			11727.4	2.10116
																						22842.7	2.6212			22.4738	5.62223			197.27	4.09029			11742.4	2.1011
																						22871.4	2.62106			22.4886	5.62194			197.486	4.08981			11757.4	2.10103
																						22900.1	2.62091			22.5033	5.62165			197.703	4.08934			11772.4	2.10097
																						22928.9	2.62077			22.5181	5.62136			197.919	4.08886			11787.4	2.10091
																						22957.6	2.62062			22.5328	5.62107			198.135	4.08838			11802.4	2.10084
																						22986.3	2.62048			22.5476	5.62078			198.351	4.0879			11817.4	2.10078
																						23015	2.62033			22.5624	5.62049			198.568	4.08743			11832.4	2.10072
																						23043.7	2.62019			22.5771	5.6202			198.784	4.08695			11847.5	2.10065
																						23072.4	2.62004			22.5919	5.61991			199	4.08648			11862.5	2.10059
																						23101.1	2.6199			22.6066	5.61963			199.216	4.08601			11877.5	2.10053
																						23129.8	2.61976			22.6214	5.61934			199.432	4.08553			11892.5	2.10047
																						23158.6	2.61962			22.6361	5.61905			199.649	4.08506			11907.5	2.10041
																						23187.3	2.61947			22.6509	5.61876			199.865	4.08459			11922.5	2.10034
																						23216	2.61933			22.6656	5.61848			200.081	4.08412			11937.5	2.10028
																						23244.7	2.61919			22.6804	5.61819			200.297	4.08365			11952.5	2.10022
																						23273.4	2.61905			22.6952	5.6179			200.514	4.08318			11967.5	2.10016
																						23302.1	2.6189			22.7099	5.61762			200.73	4.08272			11982.6	2.1001
																						23330.8	2.61876			22.7247	5.61733			200.946	4.08225			11997.6	2.10004
																						23359.5	2.61862			22.7394	5.61705			201.162	4.08178			12012.6	2.09997
																						23388.3	2.61848			22.7542	5.61676			201.378	4.08132			12027.6	2.09991
																						23417	2.61834			22.7689	5.61648			201.595	4.08085			12042.6	2.09985
																						23445.7	2.6182			22.7837	5.61619			201.811	4.08039			12057.6	2.09979
																						23474.4	2.61806			22.7984	5.61591			202.027	4.07993			12072.6	2.09973
																						23503.1	2.61792			22.8132	5.61562			202.243	4.07946			12087.6	2.09967
																						23531.8	2.61778			22.8279	5.61534			202.459	4.079			12102.7	2.09961
																						23560.5	2.61764			22.8427	5.61505			202.676	4.07854			12117.7	2.09955
																						23589.2	2.6175			22.8575	5.61477			202.892	4.07808			12132.7	2.09949
																						23617.9	2.61736			22.8722	5.61449			203.108	4.07762			12147.7	2.09943
																						23646.7	2.61723			22.887	5.6142			203.324	4.07716			12162.7	2.09937
																						23675.4	2.61709			22.9017	5.61392			203.541	4.0767			12177.7	2.09931
																						23704.1	2.61695			22.9165	5.61364			203.757	4.07624			12192.7	2.09925
																						23732.8	2.61681			22.9312	5.61336			203.973	4.07579			12207.7	2.09919
																						23761.5	2.61667			22.946	5.61308			204.189	4.07533			12222.8	2.09913
																						23790.2	2.61654			22.9607	5.61279			204.405	4.07488			12237.8	2.09907
																						23818.9	2.6164			22.9755	5.61251			204.622	4.07442			12252.8	2.09901
																						23847.6	2.61626			22.9903	5.61223			204.838	4.07397			12267.8	2.09895
																						23876.4	2.61613			23.005	5.61195			205.054	4.07352			12282.8	2.09889
																						23905.1	2.61599			23.0198	5.61167			205.27	4.07306			12297.8	2.09883
																						23933.8	2.61585			23.0345	5.61139			205.486	4.07261			12312.8	2.09877
																						23962.5	2.61572			23.0493	5.61111			205.703	4.07216			12327.8	2.09871
																						23991.2	2.61558			23.064	5.61083			205.919	4.07171			12342.9	2.09865
																						24019.9	2.61545			23.0788	5.61055			206.135	4.07126			12357.9	2.09859
																						24048.6	2.61531			23.0935	5.61027			206.351	4.07081			12372.9	2.09854
																						24077.3	2.61518			23.1083	5.60999			206.568	4.07036			12387.9	2.09848
																						24106.1	2.61504			23.123	5.60972			206.784	4.06992			12402.9	2.09842
																						24134.8	2.61491			23.1378	5.60944			207	4.06947			12417.9	2.09836
																						24163.5	2.61478			23.1526	5.60916			207.216	4.06902			12432.9	2.0983
																						24192.2	2.61464			23.1673	5.60888			207.432	4.06858			12447.9	2.09824
																						24220.9	2.61451			23.1821	5.6086			207.649	4.06813			12462.9	2.09819
																						24249.6	2.61437			23.1968	5.60833			207.865	4.06769			12478	2.09813
																						24278.3	2.61424			23.2116	5.60805			208.081	4.06725			12493	2.09807
																						24307	2.61411			23.2263	5.60777			208.297	4.0668			12508	2.09801
																						24335.8	2.61398			23.2411	5.6075			208.514	4.06636			12523	2.09795
																						24364.5	2.61384			23.2558	5.60722			208.73	4.06592			12538	2.0979
																						24393.2	2.61371			23.2706	5.60695			208.946	4.06548			12553	2.09784
																						24421.9	2.61358			23.2854	5.60667			209.162	4.06504			12568	2.09778
																						24450.6	2.61345			23.3001	5.60639			209.378	4.0646			12583	2.09772
																						24479.3	2.61332			23.3149	5.60612			209.595	4.06416			12598.1	2.09767
																						24508	2.61318			23.3296	5.60584			209.811	4.06372			12613.1	2.09761
																						24536.7	2.61305			23.3444	5.60557			210.027	4.06329			12628.1	2.09755
																						24565.4	2.61292			23.3591	5.6053			210.243	4.06285			12643.1	2.0975
																						24594.2	2.61279			23.3739	5.60502			210.459	4.06242			12658.1	2.09744
																						24622.9	2.61266			23.3886	5.60475			210.676	4.06198			12673.1	2.09738
																						24651.6	2.61253			23.4034	5.60447			210.892	4.06155			12688.1	2.09733
																						24680.3	2.6124			23.4181	5.6042			211.108	4.06111			12703.1	2.09727
																						24709	2.61227			23.4329	5.60393			211.324	4.06068			12718.2	2.09721
																						24737.7	2.61214			23.4477	5.60365			211.541	4.06025			12733.2	2.09716
																						24766.4	2.61201			23.4624	5.60338			211.757	4.05981			12748.2	2.0971
																						24795.1	2.61188			23.4772	5.60311			211.973	4.05938			12763.2	2.09705
																						24823.9	2.61176			23.4919	5.60284			212.189	4.05895			12778.2	2.09699
																						24852.6	2.61163			23.5067	5.60257			212.405	4.05852			12793.2	2.09693
																						24881.3	2.6115			23.5214	5.60229			212.622	4.05809			12808.2	2.09688
																						24910	2.61137			23.5362	5.60202			212.838	4.05767			12823.2	2.09682
																						24938.7	2.61124			23.5509	5.60175			213.054	4.05724			12838.3	2.09677
																						24967.4	2.61112			23.5657	5.60148			213.27	4.05681			12853.3	2.09671
																						24996.1	2.61099			23.5805	5.60121			213.486	4.05638			12868.3	2.09666
																						25024.8	2.61086			23.5952	5.60094			213.703	4.05596			12883.3	2.0966
																						25053.6	2.61073			23.61	5.60067			213.919	4.05553			12898.3	2.09655
																						25082.3	2.61061			23.6247	5.6004			214.135	4.05511			12913.3	2.09649
																						25111	2.61048			23.6395	5.60013			214.351	4.05468			12928.3	2.09644
																						25139.7	2.61035			23.6542	5.59986			214.568	4.05426			12943.3	2.09638
																						25168.4	2.61023			23.669	5.59959			214.784	4.05384			12958.3	2.09633
																						25197.1	2.6101			23.6837	5.59933			215	4.05342			12973.4	2.09627
																						25225.8	2.60998			23.6985	5.59906			215.216	4.05299			12988.4	2.09622
																						25254.5	2.60985			23.7133	5.59879			215.432	4.05257			13003.4	2.09616
																						25283.3	2.60973			23.728	5.59852			215.649	4.05215			13018.4	2.09611
																						25312	2.6096			23.7428	5.59825			215.865	4.05173			13033.4	2.09605
																						25340.7	2.60948			23.7575	5.59799			216.081	4.05132			13048.4	2.096
																						25369.4	2.60935			23.7723	5.59772			216.297	4.0509			13063.4	2.09595
																						25398.1	2.60923			23.787	5.59745			216.514	4.05048			13078.4	2.09589
																						25426.8	2.6091			23.8018	5.59718			216.73	4.05006			13093.5	2.09584
																						25455.5	2.60898			23.8165	5.59692			216.946	4.04965			13108.5	2.09578
																						25484.2	2.60885			23.8313	5.59665			217.162	4.04923			13123.5	2.09573
																						25513	2.60873			23.846	5.59639			217.378	4.04882			13138.5	2.09568
																						25541.7	2.60861			23.8608	5.59612			217.595	4.0484			13153.5	2.09562
																						25570.4	2.60848			23.8756	5.59585			217.811	4.04799			13168.5	2.09557
																						25599.1	2.60836			23.8903	5.59559			218.027	4.04757			13183.5	2.09552
																						25627.8	2.60824			23.9051	5.59532			218.243	4.04716			13198.5	2.09546
																						25656.5	2.60812			23.9198	5.59506			218.459	4.04675			13213.6	2.09541
																						25685.2	2.60799			23.9346	5.5948			218.676	4.04634			13228.6	2.09536
																						25713.9	2.60787			23.9493	5.59453			218.892	4.04593			13243.6	2.0953
																						25742.6	2.60775			23.9641	5.59427			219.108	4.04552			13258.6	2.09525
																						25771.4	2.60763			23.9788	5.594			219.324	4.04511			13273.6	2.0952
																						25800.1	2.60751			23.9936	5.59374			219.541	4.0447			13288.6	2.09515
																						25828.8	2.60739			24.0084	5.59348			219.757	4.04429			13303.6	2.09509
																						25857.5	2.60726			24.0231	5.59321			219.973	4.04388			13318.6	2.09504
																						25886.2	2.60714			24.0379	5.59295			220.189	4.04347			13333.7	2.09499
																						25914.9	2.60702			24.0526	5.59269			220.405	4.04307			13348.7	2.09494
																						25943.6	2.6069			24.0674	5.59243			220.622	4.04266			13363.7	2.09488
																						25972.3	2.60678			24.0821	5.59216			220.838	4.04226			13378.7	2.09483
																						26001.1	2.60666			24.0969	5.5919			221.054	4.04185			13393.7	2.09478
																						26029.8	2.60654			24.1116	5.59164			221.27	4.04145			13408.7	2.09473
																						26058.5	2.60642			24.1264	5.59138			221.486	4.04104			13423.7	2.09468
																						26087.2	2.6063			24.1411	5.59112			221.703	4.04064			13438.7	2.09462
																						26115.9	2.60618			24.1559	5.59086			221.919	4.04024			13453.8	2.09457
																						26144.6	2.60606			24.1707	5.5906			222.135	4.03984			13468.8	2.09452
																						26173.3	2.60595			24.1854	5.59034			222.351	4.03944			13483.8	2.09447
																						26202	2.60583			24.2002	5.59008			222.568	4.03903			13498.8	2.09442
																						26230.8	2.60571			24.2149	5.58982			222.784	4.03863			13513.8	2.09437
																						26259.5	2.60559			24.2297	5.58956			223	4.03824			13528.8	2.09432
																						26288.2	2.60547			24.2444	5.5893			223.216	4.03784			13543.8	2.09426
																						26316.9	2.60535			24.2592	5.58904			223.432	4.03744			13558.8	2.09421
																						26345.6	2.60524			24.2739	5.58878			223.649	4.03704			13573.8	2.09416
																						26374.3	2.60512			24.2887	5.58852			223.865	4.03664			13588.9	2.09411
																						26403	2.605			24.3035	5.58826			224.081	4.03625			13603.9	2.09406
																						26431.7	2.60488			24.3182	5.588			224.297	4.03585			13618.9	2.09401
																						26460.5	2.60477			24.333	5.58775			224.514	4.03545			13633.9	2.09396
																						26489.2	2.60465			24.3477	5.58749			224.73	4.03506			13648.9	2.09391
																						26517.9	2.60453			24.3625	5.58723			224.946	4.03467			13663.9	2.09386
																						26546.6	2.60442			24.3772	5.58697			225.162	4.03427			13678.9	2.09381
																						26575.3	2.6043			24.392	5.58672			225.378	4.03388			13693.9	2.09376
																						26604	2.60418			24.4067	5.58646			225.595	4.03349			13709	2.09371
																						26632.7	2.60407			24.4215	5.5862			225.811	4.03309			13724	2.09366
																						26661.4	2.60395			24.4362	5.58595			226.027	4.0327			13739	2.09361
																						26690.1	2.60384			24.451	5.58569			226.243	4.03231			13754	2.09356
																						26700	2.6038			24.4658	5.58543			226.459	4.03192			13769	2.09351
																						26718.9	2.60372			24.4805	5.58518			226.676	4.03153			13784	2.09346
																						26747.6	2.60361			24.4953	5.58492			226.892	4.03114			13799	2.09341
																						26776.3	2.60349			24.51	5.58467			227.108	4.03075			13814	2.09336
																						26805	2.60338			24.5248	5.58441			227.324	4.03036			13829.1	2.09331
																						26833.7	2.60326			24.5395	5.58416			227.541	4.02998			13844.1	2.09326
																						26862.4	2.60315			24.5543	5.5839			227.757	4.02959			13859.1	2.09321
																						26891.1	2.60303			24.569	5.58365			227.973	4.0292			13874.1	2.09316
																						26919.8	2.60292			24.5838	5.58339			228.189	4.02882			13889.1	2.09311
																						26948.6	2.60281			24.5986	5.58314			228.405	4.02843			13904.1	2.09306
																						26977.3	2.60269			24.6133	5.58289			228.622	4.02805			13919.1	2.09301
																						27006	2.60258			24.6281	5.58263			228.838	4.02766			13934.1	2.09296
																						27034.7	2.60247			24.6428	5.58238			229.054	4.02728			13949.2	2.09291
																						27063.4	2.60235			24.6576	5.58213			229.27	4.0269			13964.2	2.09286
																						27092.1	2.60224			24.6723	5.58188			229.486	4.02651			13979.2	2.09281
																						27120.8	2.60213			24.6871	5.58162			229.703	4.02613			13994.2	2.09277
																						27149.5	2.60201			24.7018	5.58137			229.919	4.02575			14009.2	2.09272
																						27178.3	2.6019			24.7166	5.58112			230.135	4.02537			14024.2	2.09267
																						27207	2.60179			24.7313	5.58087			230.351	4.02499			14039.2	2.09262
																						27235.7	2.60168			24.7461	5.58061			230.568	4.02461			14054.2	2.09257
																						27264.4	2.60157			24.7609	5.58036			230.784	4.02423			14069.2	2.09252
																						27293.1	2.60145			24.7756	5.58011			231	4.02385			14084.3	2.09247
																						27321.8	2.60134			24.7904	5.57986			231.216	4.02347			14099.3	2.09243
																						27350.5	2.60123			24.8051	5.57961			231.432	4.02309			14114.3	2.09238
																						27379.2	2.60112			24.8199	5.57936			231.649	4.02272			14129.3	2.09233
																						27408	2.60101			24.8346	5.57911			231.865	4.02234			14144.3	2.09228
																						27436.7	2.6009			24.8494	5.57886			232.081	4.02196			14159.3	2.09223
																						27465.4	2.60079			24.8641	5.57861			232.297	4.02159			14174.3	2.09219
																						27494.1	2.60068			24.8789	5.57836			232.514	4.02121			14189.3	2.09214
																						27522.8	2.60057			24.8937	5.57811			232.73	4.02084			14204.4	2.09209
																						27551.5	2.60046			24.9084	5.57786			232.946	4.02046			14219.4	2.09204
																						27580.2	2.60035			24.9232	5.57761			233.162	4.02009			14234.4	2.092
																						27608.9	2.60024			24.9379	5.57736			233.378	4.01972			14249.4	2.09195
																						27637.7	2.60013			24.9527	5.57712			233.595	4.01934			14264.4	2.0919
																						27666.4	2.60002			24.9674	5.57687			233.811	4.01897			14279.4	2.09185
																						27695.1	2.59991			24.9822	5.57662			234.027	4.0186			14294.4	2.09181
																						27723.8	2.5998			24.9969	5.57637			234.243	4.01823			14309.4	2.09176
																						27752.5	2.59969			25.0117	5.57612			234.459	4.01786			14324.5	2.09171
																						27781.2	2.59958			25.0264	5.57588			234.676	4.01749			14339.5	2.09166
																						27809.9	2.59947			25.0412	5.57563			234.892	4.01712			14354.5	2.09162
																						27838.6	2.59937			25.056	5.57538			235.108	4.01675			14369.5	2.09157
																						27867.3	2.59926			25.0707	5.57514			235.324	4.01638			14384.5	2.09152
																						27896.1	2.59915			25.0855	5.57489			235.541	4.01601			14399.5	2.09148
																						27924.8	2.59904			25.1002	5.57464			235.757	4.01565			14414.5	2.09143
																						27953.5	2.59893			25.115	5.5744			235.973	4.01528			14429.5	2.09138
																						27982.2	2.59883			25.1297	5.57415			236.189	4.01491			14444.6	2.09134
																						28010.9	2.59872			25.1445	5.57391			236.405	4.01455			14459.6	2.09129
																						28039.6	2.59861			25.1592	5.57366			236.622	4.01418			14474.6	2.09125
																						28068.3	2.5985			25.174	5.57342			236.838	4.01382			14489.6	2.0912
																						28097	2.5984			25.1888	5.57317			237.054	4.01345			14504.6	2.09115
																						28125.8	2.59829			25.2035	5.57293			237.27	4.01309			14519.6	2.09111
																						28154.5	2.59818			25.2183	5.57268			237.486	4.01272			14534.6	2.09106
																						28183.2	2.59808			25.233	5.57244			237.703	4.01236			14549.6	2.09101
																						28211.9	2.59797			25.2478	5.57219			237.919	4.012			14564.6	2.09097
																						28240.6	2.59786			25.2625	5.57195			238.135	4.01164			14579.7	2.09092
																						28269.3	2.59776			25.2773	5.57171			238.351	4.01127			14594.7	2.09088
																						28700	2.59619			25.3068	5.57122			239	4.01019			15000	2.08967

## Sheet: Fig. 4a
O-13 (1μm)		O-13 (EXT. 500 nm)		O-13 (500 nm)		O-5		O-30		O-free (d~3.93 nm)
Strain (%)	Stress (MPa)	Strain (%)	Stress (MPa)	Strain (%)	Stress (MPa)	Strain (%)	Stress (MPa)	Strain (%)	Stress (MPa)	Strain (%)	Stress (MPa)
0	0	0	0	0	0	0	0	0	0	0	0
1.39635	1487.96	3.52211	3237.68	0.39302	351.994	2.28006	1927.48	0.98632	822.688	0.25175	117.375
1.39532	1489.83	3.53583	3239.26	0.40546	352.99	2.31064	1929.06	1.02164	823.4	0.25333	118.299
1.41041	1491.13	3.53462	3241.58	0.41789	353.976	2.30626	1930.98	1.02625	824.847	0.27355	118.725
1.40831	1492.99	3.52249	3244.35	0.40504	355.363	2.29493	1933.17	1.00656	826.565	0.27328	119.328
1.40203	1495.07	3.53677	3246.12	0.39445	356.833	2.29316	1935.47	1.00022	828.282	0.25339	120.726
1.39931	1496.97	3.54969	3247.79	0.41344	357.795	2.31167	1937.31	1.01239	829.675	0.26497	121.414
1.41327	1498.33	3.54419	3250.29	0.42544	358.673	2.32625	1938.81	1.029	830.744	0.29746	121.402
1.42174	1499.81	3.53315	3252.86	0.41144	360.058	2.2889	1941.63	1.00478	832.807	0.2808	122.654
1.40646	1501.96	3.54168	3254.7	0.40272	361.51	2.29668	1943.83	1.01323	834.161	0.26259	123.636
1.41017	1503.84	3.56552	3255.9	0.41632	362.634	2.33721	1945.1	1.02605	835.613	0.26775	124.497
1.42219	1505.37	3.56405	3258.12	0.43014	363.505	2.32539	1947.11	1.02987	836.828	0.28903	124.793
1.43269	1506.74	3.56825	3260.21	0.42854	364.68	2.31606	1949.33	1.01643	838.671	0.29373	125.851
1.41294	1509.17	3.55863	3262.8	0.41243	366.177	2.30572	1951.69	1.00712	840.456	0.27493	126.666
1.41336	1510.91	3.57315	3264.36	0.42973	367.13	2.3375	1953.3	1.03403	841.715	0.28095	127.58
1.43662	1511.95	3.57339	3266.41	0.4415	368.099	2.34265	1955	1.03404	843.104	0.29352	128.203
1.43561	1513.87	3.5721	3268.64	0.43116	369.42	2.31603	1957.6	1.01728	845.027	0.3001	128.893
1.42037	1516.22	3.56791	3271.01	0.41645	370.988	2.31195	1959.87	1.02497	846.477	0.29743	129.529
1.42506	1517.97	3.5822	3272.51	0.42154	372.179	2.33208	1961.68	1.0383	847.918	0.27902	130.791
1.44047	1519.17	3.58132	3274.65	0.44158	373.06	2.35426	1963.07	1.04945	849.07	0.29965	131.506
1.44042	1520.85	3.58639	3276.64	0.43046	374.453	2.32884	1965.73	1.03322	850.92	0.29858	132.205
1.41672	1523.54	3.57769	3279.31	0.41963	376.119	2.32073	1967.98	1.02717	852.725	0.29114	133.069
1.42594	1525.24	3.58151	3281.34	0.44306	377.016	2.33632	1969.87	1.05765	853.701	0.29105	134.03
1.44132	1526.52	3.5951	3282.86	0.44832	378.083	2.35955	1971.43	1.05954	855.101	0.30079	134.951
1.45376	1527.89	3.59244	3285.12	0.44297	379.312	2.33628	1973.94	1.02789	857.161	0.32027	135.268
1.44705	1529.88	3.59544	3287.08	0.42846	380.908	2.33046	1976.31	1.03217	858.923	0.291	136.636
1.41836	1532.55	3.59018	3289.41	0.45285	381.844	2.35182	1977.96	1.0622	859.874	0.29098	137.593
1.43657	1533.94	3.59151	3291.54	0.46784	382.689	2.36363	1979.68	1.06467	861.358	0.30658	138.423
1.45178	1535.39	3.60882	3292.89	0.44731	384.252	2.35148	1981.92	1.0443	863.135	0.30948	139.187
1.45148	1537.11	3.6027	3295.23	0.43311	385.791	2.3388	1984.33	1.04272	864.952	0.29379	140.287
1.43431	1539.45	3.59885	3297.5	0.44441	387.029	2.36106	1985.91	1.06524	866.029	0.3097	141.078
1.44325	1541.02	3.58579	3300.32	0.47259	387.779	2.36929	1987.59	1.07312	867.464	0.3239	141.586
1.46834	1542	3.60836	3301.63	0.46436	389.045	2.35135	1990.21	1.04823	869.383	0.32486	142.702
1.46423	1544.13	3.61277	3303.5	0.43281	390.972	2.33985	1992.63	1.04109	871.334	0.30044	143.858
1.44083	1546.72	3.59941	3306.28	0.45673	391.916	2.36415	1994.24	1.06986	872.374	0.29863	145.029
1.45345	1548.18	3.5943	3308.68	0.48065	392.877	2.38034	1995.85	1.08374	873.739	0.33369	145.276
1.47203	1549.31	3.60895	3310.2	0.47062	394.102	2.37121	1998.15	1.04184	876.036	0.33105	146.142
1.47453	1551.03	3.61074	3312.29	0.46056	395.618	2.3581	2000.53	1.04648	877.948	0.31269	147.442
1.45612	1553.65	3.60902	3314.4	0.46719	396.773	2.37301	2002.29	1.07428	878.998	0.31048	148.496
1.46179	1555.31	3.6078	3316.65	0.48616	397.616	2.38119	2004.11	1.08534	880.372	0.33106	149.115
1.47258	1556.74	3.61652	3318.48	0.48071	398.807	2.37306	2006.47	1.07252	882.034	0.33103	149.921
1.47696	1558.32	3.6183	3320.56	0.46123	400.531	2.36403	2008.86	1.06182	884.089	0.31995	151.062
1.45965	1560.68	3.60915	3323.32	0.47575	401.667	2.38136	2010.53	1.08459	885.294	0.32562	151.987
1.45462	1562.97	3.60233	3325.87	0.49427	402.547	2.39681	2012.13	1.09311	886.654	0.34548	152.779
1.48381	1563.9	3.61912	3327.17	0.4902	403.7	2.37581	2014.59	1.07348	888.49	0.34239	153.588
1.47753	1565.99	3.62557	3328.98	0.46832	405.298	2.3792	2016.89	1.07361	890.36	0.32095	154.835
1.47234	1567.88	3.6124	3331.82	0.48915	406.428	2.39697	2018.54	1.09574	891.434	0.33648	155.554
1.47195	1569.77	3.60494	3334.35	0.51211	407.129	2.40682	2020.1	1.10235	892.957	0.34818	156.234
1.48528	1571.32	3.61948	3335.96	0.48549	408.793	2.3994	2022.1	1.08987	894.521	0.36009	157.139
1.49136	1573.02	3.64291	3337.15	0.47593	410.334	2.38767	2024.46	1.07725	896.45	0.33848	158.214
1.49721	1574.57	3.63062	3339.92	0.49303	411.306	2.40344	2026.39	1.10152	897.525	0.33599	159.244
1.48417	1576.88	3.60785	3343.07	0.52535	411.979	2.41804	2027.91	1.10525	899.117	0.35425	159.884
1.49951	1578.23	3.6345	3344.03	0.49827	413.489	2.40087	2030.17	1.09062	900.869	0.35751	160.754
1.5129	1579.53	3.64367	3345.76	0.48678	415.127	2.39305	2032.35	1.08831	902.761	0.33843	162.15
1.50528	1581.67	3.64582	3347.71	0.50375	416.172	2.40958	2034.02	1.10489	903.961	0.34846	163.086
1.50386	1583.63	3.61987	3351.01	0.52775	416.92	2.42568	2035.69	1.10922	905.544	0.36879	163.641
1.52348	1584.66	3.63522	3352.58	0.51952	418.138	2.40245	2038.24	1.0999	907.287	0.36499	164.426
1.52254	1586.48	3.66658	3353.39	0.50131	419.614	2.40663	2040.17	1.09553	909.139	0.35226	165.622
1.51007	1588.76	3.66232	3355.5	0.4984	421.102	2.41936	2041.94	1.11414	910.441	0.35881	166.579
1.5129	1590.41	3.63441	3358.96	0.54134	421.567	2.42468	2043.82	1.13695	911.452	0.36779	167.497
1.53552	1591.52	3.63441	3361.33	0.53278	422.72	2.41964	2045.87	1.11418	913.274	0.36627	168.378
1.53347	1593.42	3.66088	3362.28	0.50021	424.594	2.40737	2048.49	1.10675	915.264	0.36282	169.306
1.53161	1595.25	3.66805	3364.03	0.51986	425.585	2.41303	2050.4	1.1311	916.246	0.35463	170.587
1.5253	1597.21	3.65537	3366.72	0.53548	426.608	2.43085	2051.98	1.13789	917.743	0.37467	171.195
1.54465	1598.36	3.65454	3368.94	0.52613	427.908	2.43224	2053.89	1.12214	919.455	0.38161	172.032
1.54987	1600.02	3.67573	3370.18	0.49702	429.914	2.41422	2056.6	1.10578	921.551	0.37185	173.183
1.54019	1602.06	3.67534	3372.29	0.51735	430.979	2.43692	2058.24	1.12771	922.777	0.3646	174.337
1.54795	1603.66	3.66538	3374.74	0.54555	431.71	2.44497	2059.89	1.14899	924.001	0.3873	174.985
1.56078	1605.01	3.6688	3376.84	0.54137	432.898	2.43239	2061.99	1.13984	925.601	0.3962	175.472
1.55436	1607	3.68609	3378.11	0.50938	434.778	2.42374	2064.45	1.1287	927.41	0.37224	176.939
1.55496	1608.68	3.69121	3379.93	0.52874	435.937	2.43966	2066.37	1.13846	928.904	0.36575	178.215
1.54368	1610.89	3.68587	3382.2	0.56499	436.448	2.45616	2067.88	1.1473	930.209	0.39471	178.822
1.55775	1612.18	3.68386	3384.44	0.55454	437.613	2.43664	2070.2	1.14564	931.864	0.39922	179.607
1.55328	1614.11	3.69872	3385.83	0.51386	439.633	2.42467	2072.63	1.1384	933.432	0.37745	180.925
1.56441	1615.59	3.70004	3387.75	0.52597	440.928	2.4469	2074.59	1.13274	935.388	0.3777	181.983
1.56582	1617.38	3.68991	3390.38	0.55909	441.704	2.45103	2076.46	1.15134	936.522	0.39549	182.646
1.56263	1619.31	3.68737	3392.68	0.56674	442.633	2.45124	2078.44	1.15072	938.234	0.41068	183.195
1.56085	1621.09	3.70756	3393.75	0.52735	444.543	2.44012	2080.8	1.14117	939.947	0.39434	184.626
1.56322	1622.84	3.71339	3395.6	0.53365	445.875	2.45438	2082.64	1.15686	941.423	0.38168	185.873
1.56616	1624.58	3.70076	3398.22	0.57574	446.47	2.47041	2084.54	1.16811	942.615	0.39719	186.712
1.57571	1625.94	3.69353	3400.71	0.56297	447.726	2.45892	2086.83	1.15346	944.544	0.41032	187.432
1.56767	1628.02	3.71529	3401.68	0.53924	449.584	2.44523	2089.31	1.14004	946.358	0.4022	188.447
1.55771	1630.28	3.72396	3403.28	0.5399	451	2.46026	2091.05	1.15624	947.911	0.39158	189.821
1.57052	1631.71	3.71889	3405.49	0.57684	451.64	2.47803	2092.63	1.16519	949.171	0.406	190.645
1.58832	1632.79	3.71024	3407.92	0.57142	452.792	2.46658	2094.94	1.17038	950.826	0.41858	191.232
1.56758	1635.25	3.71501	3409.85	0.55202	454.427	2.45212	2097.4	1.16235	952.426	0.40626	192.611
1.56585	1637.19	3.73724	3410.8	0.55172	455.986	2.47112	2099.1	1.16652	954.137	0.39465	193.885
1.58378	1638.41	3.73292	3412.98	0.58796	456.532	2.4869	2100.7	1.17675	955.42	0.4174	194.691
1.58458	1640.27	3.73033	3415.16	0.57945	457.833	2.48089	2102.65	1.18187	956.931	0.43334	195.354
1.57528	1642.4	3.742	3416.59	0.55473	459.521	2.46343	2105.35	1.16421	958.877	0.41189	196.532
1.56988	1644.43	3.74533	3418.44	0.56514	460.914	2.46832	2107.44	1.17389	960.475	0.41107	197.671
1.5763	1646.08	3.73751	3420.7	0.59359	461.556	2.49843	2108.69	1.17698	962.008	0.42328	198.576
1.59537	1647.24	3.74025	3422.53	0.58324	462.833	2.48212	2110.97	1.18908	963.289	0.43563	199.233
1.58053	1649.64	3.74432	3424.38	0.55493	464.625	2.47751	2113.17	1.1685	965.313	0.42392	200.565
1.57472	1651.79	3.75678	3425.77	0.56282	466.054	2.48801	2115.22	1.16515	967.161	0.4167	201.745
1.58965	1653.04	3.74932	3428.11	0.59649	466.827	2.50618	2116.59	1.18958	968.3	0.42716	202.687
1.60201	1654.39	3.75153	3430.11	0.60027	467.83	2.49606	2118.7	1.2044	969.698	0.44276	203.365
1.59344	1656.53	3.75739	3431.79	0.56479	469.732	2.47665	2121.14	1.19096	971.389	0.43426	204.446
1.57597	1658.96	3.77003	3433.15	0.55982	471.444	2.49849	2122.85	1.17985	973.337	0.42015	205.78
1.58521	1660.69	3.75854	3435.51	0.60345	472.079	2.51	2124.67	1.19375	974.696	0.43212	206.701
1.60708	1661.86	3.76407	3437.29	0.6127	472.961	2.50235	2126.76	1.21125	975.924	0.44346	207.53
1.59647	1663.99	3.76857	3439.02	0.56679	475.113	2.49539	2129.04	1.19873	977.755	0.44086	208.602
1.60016	1665.73	3.77256	3440.82	0.57125	476.715	2.50716	2130.78	1.19733	979.366	0.42755	210.022
1.60966	1667.24	3.77623	3442.55	0.60976	477.38	2.52561	2132.29	1.18879	981.265	0.44437	210.873
1.6204	1668.66	3.77658	3444.46	0.62113	478.296	2.50646	2134.49	1.21802	982.274	0.45478	211.815
1.61238	1670.76	3.7907	3445.61	0.59053	480.09	2.49356	2137.1	1.20365	984.189	0.44088	212.955
1.61082	1672.82	3.78518	3447.8	0.58216	481.649	2.51094	2139	1.20264	985.849	0.4444	214.029
1.61439	1674.65	3.7771	3450.11	0.61377	482.585	2.52852	2140.42	1.20189	987.598	0.45925	214.855
1.63163	1675.93	3.78629	3451.68	0.62587	483.479	2.52309	2142.38	1.20865	989.1	0.45871	215.841
1.63008	1677.76	3.79635	3453.06	0.59151	485.434	2.50554	2144.85	1.20302	990.907	0.45537	216.871
1.60758	1680.31	3.79314	3455.24	0.57689	487.186	2.519	2146.73	1.20602	992.633	0.44698	218.209
1.61436	1682.01	3.78938	3457.3	0.61464	488.144	2.53915	2148.19	1.22361	993.835	0.45429	219.333
1.63952	1683.09	3.80485	3458.63	0.63265	488.999	2.53251	2150.27	1.21774	995.696	0.47265	219.968
1.64064	1684.82	3.81824	3459.75	0.59536	490.857	2.52363	2152.43	1.2075	997.429	0.45516	221.334
1.62503	1687.15	3.81318	3461.67	0.58881	492.705	2.5254	2154.35	1.20956	999.262	0.44716	222.657
1.62718	1688.86	3.79547	3464.36	0.6121	493.808	2.55482	2155.63	1.22615	1000.49	0.46331	223.604
1.64683	1690.01	3.80848	3465.76	0.63845	494.545	2.53381	2157.87	1.22843	1002.24	0.47202	224.561
1.64947	1691.73	3.82355	3466.91	0.61637	496.139	2.52458	2160.14	1.21052	1004.22	0.46486	225.679
1.63509	1694.15	3.81731	3468.92	0.60455	498.009	2.52312	2162.66	1.2172	1005.92	0.45768	226.943
1.63297	1696.14	3.80107	3471.58	0.61711	499.181	2.55536	2163.79	1.22156	1007.59	0.46633	228.034
1.65801	1697.01	3.80401	3473.42	0.64251	499.986	2.54736	2165.89	1.23739	1008.91	0.47711	228.989
1.66848	1698.45	3.83884	3473.66	0.62467	501.676	2.5333	2168.19	1.22641	1010.83	0.4688	230.148
1.65022	1700.83	3.82727	3475.93	0.60509	503.518	2.55568	2169.72	1.22363	1012.62	0.46377	231.444
1.6562	1702.41	3.80866	3478.7	0.62288	504.678	2.57014	2171.25	1.23153	1014.33	0.47907	232.392
1.66595	1703.89	3.81077	3480.56	0.65894	505.376	2.55507	2173.38	1.24409	1015.67	0.49518	233.108
1.67734	1705.39	3.84222	3481.03	0.6336	507.099	2.53986	2175.97	1.23395	1017.69	0.48746	234.185
1.65577	1708.02	3.85044	3482.36	0.60468	509.057	2.54682	2177.94	1.23885	1019.24	0.47555	235.602
1.65353	1709.84	3.81712	3485.8	0.63518	510.21	2.59074	2178.76	1.23271	1021.12	0.47581	236.94
1.66938	1711.13	3.81078	3488	0.66647	510.851	2.56587	2180.89	1.24258	1022.75	0.49511	237.551
1.68062	1712.47	3.84957	3488.31	0.63857	512.623	2.5594	2183.05	1.24209	1024.37	0.4941	238.589
1.67943	1714.3	3.85655	3489.66	0.61969	514.442	2.55054	2185.33	1.25014	1026.13	0.48431	239.941
1.67486	1716.27	3.83647	3492.41	0.63869	515.781	2.57611	2186.87	1.2429	1027.91	0.50251	240.73
1.68118	1717.98	3.82382	3494.84	0.6685	516.518	2.56985	2188.97	1.25102	1029.59	0.50579	241.786
1.68366	1719.72	3.85023	3495.64	0.65936	517.866	2.55729	2191.43	1.23873	1031.64	0.50205	242.823
1.67575	1721.87	3.86594	3496.68	0.6292	519.859	2.56121	2193.42	1.25619	1032.92	0.48803	244.213
1.67772	1723.61	3.83746	3499.75	0.63962	521.31	2.57882	2194.93	1.25363	1034.86	0.50271	245.215
1.68984	1724.84	3.82435	3502.32	0.67382	522.046	2.58654	2196.67	1.25537	1036.47	0.51617	246.014
1.70148	1726.25	3.86797	3502.11	0.6569	523.629	2.55678	2199.57	1.25656	1038.3	0.50276	247.214
1.69276	1728.29	3.88027	3503.33	0.64598	525.442	2.57169	2201.42	1.26954	1039.7	0.50138	248.444
1.69912	1729.85	3.84988	3506.53	0.64702	526.917	2.59566	2202.75	1.25368	1041.73	0.50447	249.588
1.7062	1731.54	3.84196	3508.77	0.67767	527.673	2.5945	2204.56	1.27162	1043.23	0.52498	250.349
1.70751	1733.28	3.86518	3509.53	0.66748	529.262	2.56627	2207.25	1.27608	1044.72	0.51649	251.402
1.70343	1735.24	3.8879	3510.6	0.65645	530.841	2.58395	2209.02	1.27807	1046.51	0.49838	253.071
1.70729	1736.77	3.86637	3513.14	0.67628	531.818	2.60794	2210.48	1.27549	1048.12	0.53311	253.569
1.71907	1738.2	3.84967	3515.83	0.68274	533.051	2.59934	2212.54	1.26679	1050.16	0.52664	254.696
1.71346	1740.05	3.88685	3515.96	0.66917	534.761	2.58391	2214.88	1.28015	1051.55	0.52881	255.742
1.70511	1742.19	3.89784	3517.15	0.65661	536.462	2.58486	2217.05	1.29925	1052.86	0.51561	256.996
1.71014	1743.74	3.87103	3520.32	0.67441	537.646	2.59859	2218.79	1.27715	1054.9	0.52133	258.11
1.72609	1745.11	3.85569	3522.96	0.69708	538.596	2.61327	2220.37	1.27276	1056.84	0.54162	258.871
1.72703	1746.95	3.88472	3523.35	0.6803	540.179	2.58968	2222.81	1.28389	1058.41	0.52975	260.101
1.71418	1749.16	3.91355	3523.68	0.65919	542.013	2.59243	2225.17	1.30001	1059.7	0.52124	261.365
1.72572	1750.53	3.89088	3526.67	0.67504	543.457	2.61399	2226.62	1.29095	1061.58	0.53175	262.355
1.72945	1752.13	3.8627	3529.71	0.71947	543.953	2.62037	2228.31	1.2899	1063.28	0.54669	263.212
1.72935	1753.92	3.89179	3530.38	0.70148	545.379	2.60707	2230.51	1.29457	1065.13	0.53938	264.37
1.72648	1755.74	3.9202	3530.63	0.66726	547.405	2.60458	2232.63	1.31388	1066.16	0.51681	265.97
1.73524	1757.24	3.90141	3533.15	0.67921	548.972	2.6201	2234.29	1.31462	1067.75	0.53257	267.064
1.74567	1758.82	3.88403	3535.83	0.71571	549.606	2.6244	2236.22	1.2919	1069.86	0.55787	267.748
1.73091	1761.16	3.89556	3537.04	0.70361	551.023	2.6165	2238.37	1.30075	1071.56	0.54987	268.857
1.73143	1762.88	3.92499	3537.3	0.68343	553.006	2.62016	2240.3	1.31197	1072.91	0.53466	270.365
1.73957	1764.44	3.90565	3539.92	0.67598	554.631	2.63237	2241.97	1.31966	1074.54	0.54128	271.47
1.74893	1765.89	3.88921	3542.7	0.7068	555.593	2.64055	2243.54	1.3105	1076.19	0.57021	271.92
1.74528	1767.76	3.8907	3544.45	0.71674	556.878	2.62626	2245.79	1.3162	1077.94	0.55999	273.177
1.7481	1769.46	3.91928	3544.99	0.69192	558.672	2.61751	2247.99	1.31978	1079.4	0.54502	274.615
1.74883	1771.25	3.91152	3547.08	0.69204	560.23	2.63351	2249.62	1.31948	1081.21	0.56024	275.534
1.7637	1772.55	3.89386	3549.7	0.70623	561.622	2.64315	2251.36	1.31736	1082.83	0.57528	276.381
1.75546	1774.67	3.90442	3551.1	0.7125	562.816	2.63077	2253.67	1.32349	1084.54	0.5631	277.528
1.74377	1776.79	3.93417	3551.4	0.69966	564.531	2.61879	2256.03	1.32257	1086.07	0.54959	279.002
1.75471	1778.25	3.91632	3553.96	0.70553	566.047	2.64663	2257.4	1.3267	1087.91	0.56532	279.91
1.76707	1779.51	3.90834	3556.04	0.71869	567.19	2.65044	2259.22	1.32287	1089.58	0.57939	280.793
1.7628	1781.43	3.90507	3558.09	0.7094	568.886	2.63589	2261.49	1.32431	1091.47	0.56554	282.086
1.75366	1783.6	3.92816	3558.9	0.7054	570.537	2.63707	2263.62	1.33757	1092.78	0.56573	283.246
1.7511	1785.54	3.92239	3560.92	0.71412	571.831	2.65275	2265.35	1.3381	1094.45	0.5748	284.238
1.77674	1786.49	3.90172	3563.66	0.72643	573.211	2.66107	2267	1.31404	1096.7	0.58944	284.964
1.77453	1788.36	3.9089	3565.23	0.71894	574.748	2.63948	2269.47	1.32798	1098.24	0.58073	286.257
1.7404	1791.42	3.93052	3566.06	0.71749	576.278	2.64851	2271.5	1.34598	1099.77	0.56741	287.729
1.75016	1792.98	3.92714	3567.94	0.72501	577.782	2.66254	2273.09	1.3503	1101.14	0.57417	288.733
1.77246	1794.05	3.9098	3570.61	0.73674	578.976	2.6748	2274.72	1.32743	1103.44	0.60027	289.296
1.76581	1796.03	3.91818	3572.18	0.74868	580.038	2.65395	2276.95	1.33477	1105.02	0.58379	290.757
1.74952	1798.39	3.92838	3573.5	0.73109	581.913	2.66534	2278.83	1.34978	1106.6	0.57976	292.076
1.75486	1800.34	3.9271	3575.3	0.72934	583.338	2.68764	2280.02	1.35519	1108.05	0.579	293.269
1.78152	1801.1	3.91413	3577.83	0.73988	584.572	2.68982	2281.57	1.33722	1110.21	0.59041	294.295
1.77175	1803.33	3.91444	3579.74	0.74386	586.138	2.66499	2284.05	1.34656	1111.87	0.60512	295.165
1.75974	1805.55	3.93823	3580.67	0.73334	587.728	2.66275	2286.3	1.36181	1113.21	0.5875	296.467
1.75527	1807.59	3.93123	3582.64	0.74212	589.032	2.67665	2287.88	1.36775	1114.72	0.58751	297.722
1.78221	1808.61	3.91765	3585.04	0.75641	590.333	2.69166	2289.25	1.3471	1116.85	0.61927	298.324
1.7889	1810.21	3.92418	3586.63	0.75415	591.757	2.6718	2291.75	1.35179	1118.67	0.60033	299.569
1.75947	1813.22	3.93446	3588.06	0.7446	593.294	2.67763	2293.61	1.36828	1119.95	0.59612	300.827
1.76858	1814.72	3.93478	3589.86	0.7523	594.859	2.69309	2295.19	1.3703	1121.74	0.59933	302.059
1.79448	1815.7	3.9254	3592.2	0.76206	596.022	2.70343	2296.62	1.35806	1123.51	0.62157	302.758
1.79959	1817.25	3.93357	3593.7	0.77511	597.018	2.67661	2299.08	1.34787	1125.75	0.61461	303.819
1.76733	1820.2	3.94088	3595.23	0.754	598.801	2.68567	2301.16	1.37163	1127.02	0.5921	305.467
1.76127	1822.58	3.94005	3597.08	0.76646	600.178	2.69774	2302.78	1.38074	1128.55	0.60714	306.509
1.79823	1823.03	3.93617	3599.11	0.77871	601.164	2.70638	2304.27	1.36227	1130.66	0.62296	307.348
1.80136	1824.76	3.93957	3600.81	0.78244	602.418	2.68008	2306.94	1.35875	1132.56	0.62054	308.406
1.78578	1827.15	3.94726	3602.21	0.76528	604.136	2.68611	2308.97	1.38217	1134.1	0.60374	309.989
1.78045	1829.25	3.93871	3604.6	0.7613	605.804	2.71208	2310.25	1.38721	1135.41	0.61575	311.066
1.80071	1830.34	3.94716	3606.18	0.78637	606.708	2.72088	2311.74	1.3721	1137.58	0.63515	311.702
1.81827	1831.53	3.9555	3607.72	0.7843	608.021	2.694	2314.18	1.36355	1139.6	0.63224	312.804
1.7819	1834.91	3.963	3609.22	0.77936	609.632	2.69928	2316.06	1.38188	1141.01	0.61866	314.254
1.77928	1836.79	3.95016	3611.62	0.7785	611.145	2.71222	2317.8	1.40246	1142.37	0.61707	315.598
1.80165	1837.89	3.94847	3613.58	0.78791	612.304	2.72209	2319.39	1.37091	1144.7	0.62567	316.674
1.80282	1839.65	3.96321	3614.73	0.79872	613.412	2.70389	2321.79	1.36175	1146.95	0.6358	317.584
1.8005	1841.6	3.97294	3616.13	0.78999	615.049	2.70769	2323.8	1.38557	1148.39	0.61586	319.234
1.78989	1844.12	3.95723	3618.58	0.78865	616.473	2.71758	2325.53	1.41135	1149.44	0.62574	320.442
1.8126	1845.14	3.9542	3620.66	0.79274	617.769	2.72682	2327.16	1.39441	1151.58	0.64146	321.201
1.82628	1846.6	3.97538	3621.5	0.80178	618.97	2.72367	2329.13	1.37517	1153.8	0.64366	322.284
1.81231	1848.89	3.9798	3623.09	0.79664	620.583	2.70916	2331.34	1.40231	1155.21	0.62913	323.813
1.79494	1851.36	3.95924	3625.88	0.79895	621.921	2.73337	2332.81	1.42029	1156.35	0.63692	324.992
1.81833	1852.47	3.95698	3628.05	0.81217	622.906	2.74615	2334.28	1.40368	1158.48	0.65895	325.608
1.8313	1854.01	3.96915	3629.45	0.80606	624.392	2.7283	2336.37	1.38524	1160.72	0.65849	326.789
1.82122	1856.23	3.98642	3630.38	0.80494	626.003	2.72374	2338.37	1.40009	1162.26	0.6458	328.106
1.80363	1858.73	3.96903	3632.97	0.80855	627.303	2.73593	2340.15	1.43671	1163.32	0.64717	329.358
1.82858	1859.67	3.95579	3635.53	0.82422	628.296	2.74307	2341.92	1.40692	1165.42	0.66979	330.057
1.83683	1861.25	3.97729	3636.47	0.80618	629.986	2.73882	2343.87	1.38974	1167.78	0.66683	330.998
1.82991	1863.31	3.99019	3637.68	0.80284	631.658	2.73501	2345.96	1.40954	1169.33	0.66177	332.174
1.81572	1866.04	3.97739	3640.1	0.81023	632.968	2.74861	2347.43	1.42551	1170.82	0.65237	333.607
1.84703	1866.75	3.96298	3642.76	0.83011	633.929	2.74909	2349.32	1.42402	1172.57	0.66586	334.596
1.85227	1868.4	3.98728	3643.57	0.82771	635.221	2.75185	2351.07	1.39822	1174.92	0.67508	335.335
1.84586	1870.49	3.99635	3644.78	0.80458	637.23	2.74042	2353.34	1.418	1176.54	0.66883	336.553
1.83565	1872.72	3.98237	3647.26	0.82783	638.254	2.76656	2354.65	1.44446	1177.53	0.66687	337.832
1.85828	1873.72	3.95988	3650.28	0.84482	639.155	2.76601	2356.23	1.42354	1179.84	0.68837	338.489
1.8611	1875.47	3.98174	3651.09	0.81736	641.027	2.75755	2358.14	1.40159	1182.13	0.68821	339.605
1.86119	1877.37	4.00729	3651.88	0.82048	642.617	2.74844	2360.25	1.42498	1183.52	0.67201	340.85
1.85236	1879.52	3.99219	3654.34	0.82894	643.831	2.76917	2361.77	1.45631	1184.74	0.67383	342.058
1.86421	1880.97	3.97482	3657.1	0.84336	644.905	2.77231	2363.44	1.44053	1186.53	0.6829	343.045
1.87361	1882.38	3.9906	3658.39	0.83019	646.689	2.76168	2365.38	1.42134	1188.92	0.6865	343.951
1.8629	1884.63	4.01422	3659.13	0.81884	648.44	2.74951	2367.66	1.44356	1190.17	0.66779	345.501
1.8553	1886.76	3.99332	3661.8	0.84031	649.458	2.7616	2369.53	1.45825	1191.63	0.67819	346.728
1.88257	1887.7	3.98296	3664.27	0.85006	650.692	2.77591	2371.16	1.44842	1193.39	0.68825	347.712
1.8935	1889.15	3.99342	3665.73	0.85601	651.934	2.76787	2373.21	1.44024	1195.45	0.69062	348.852
1.87382	1891.61	4.02555	3666.06	0.8266	653.894	2.75921	2375.5	1.43685	1197.38	0.68109	350.183
1.88032	1893.25	4.00834	3668.56	0.84953	654.874	2.78029	2377.02	1.46547	1198.46	0.69226	351.235
1.89807	1894.39	3.98072	3671.84	0.85693	656.289	2.79298	2378.44	1.46441	1200.13	0.69675	352.259
1.90049	1896.16	3.99459	3673.08	0.84471	657.871	2.77931	2380.51	1.43867	1202.52	0.69772	353.385
1.87976	1898.62	4.02616	3673.6	0.83698	659.533	2.77343	2382.61	1.44779	1204.27	0.69789	354.463
1.88374	1900.34	4.01381	3675.91	0.85546	660.737	2.79004	2384.19	1.47921	1205.23	0.69841	355.751
1.89947	1901.74	3.98336	3679.42	0.8567	662.166	2.8046	2385.62	1.47265	1206.99	0.70857	356.616
1.89694	1903.67	4.00559	3680.24	0.85816	663.485	2.80032	2387.22	1.4507	1209.14	0.70588	357.806
1.89725	1905.53	4.03981	3680.71	0.85414	665.095	2.79245	2389.33	1.46418	1210.85	0.69733	359.164
1.89157	1907.54	4.02912	3682.95	0.85557	666.591	2.79753	2390.96	1.48981	1211.82	0.69675	360.462
1.91835	1908.41	4.00097	3686.08	0.8697	667.681	2.80543	2392.44	1.47962	1213.71	0.71303	361.369
1.91328	1910.25	4.0107	3687.62	0.85229	669.417	2.79392	2394.5	1.45541	1215.89	0.71764	362.439
1.89715	1912.71	4.04566	3687.87	0.84435	671.323	2.79816	2396.52	1.46584	1217.69	0.70666	363.909
1.89856	1914.55	4.04442	3689.68	0.85705	672.55	2.80766	2398.11	1.47235	1219.28	0.71026	365.059
1.9191	1915.67	4.01228	3692.95	0.88412	673.639	2.8143	2399.72	1.49789	1220.48	0.71644	366.187
1.9273	1917.26	4.02036	3694.52	0.86704	675.435	2.80426	2401.68	1.46642	1222.86	0.74133	366.953
1.9045	1919.91	4.04755	3695.04	0.85872	677.011	2.80548	2403.64	1.47916	1224.57	0.72716	368.169
1.91125	1921.51	4.05398	3696.47	0.87114	678.447	2.81947	2405.12	1.50354	1225.59	0.70782	369.667
1.91652	1923.07	4.03838	3699.1	0.88334	679.679	2.81857	2406.91	1.50089	1227.29	0.72807	370.591
1.92965	1924.35	4.03398	3701.32	0.87066	681.299	2.81423	2408.8	1.48368	1229.33	0.73052	371.674
1.90794	1927.02	4.05327	3702.4	0.8716	682.966	2.80905	2410.81	1.48113	1231.31	0.71937	373.074
1.90446	1928.95	4.06691	3703.58	0.88042	684.291	2.81969	2412.5	1.51227	1232.26	0.72185	374.292
1.92335	1930.34	4.0439	3706.26	0.89529	685.392	2.83352	2414.01	1.51045	1233.99	0.74403	375.104
1.92259	1932.18	4.04576	3707.91	0.87943	687.184	2.819	2416	1.47788	1236.39	0.75032	376.046
1.90933	1934.49	4.07513	3708.39	0.87176	688.996	2.81845	2417.96	1.49363	1238.02	0.73926	377.241
1.89623	1936.88	4.0673	3710.42	0.88979	690.149	2.83376	2419.47	1.51494	1239.17	0.73138	378.715
1.92343	1937.8	4.05395	3712.89	0.89864	691.537	2.84843	2420.84	1.51536	1240.89	0.73973	379.715
1.936	1939.18	4.05629	3714.52	0.89635	692.999	2.83391	2422.79	1.49528	1243.02	0.74996	380.624
1.90367	1942.32	4.07857	3715.59	0.8812	694.735	2.82369	2424.96	1.49033	1245.03	0.72436	382.386
1.89886	1944.58	4.0667	3717.8	0.88364	696.498	2.84647	2426.17	1.52243	1246.1	0.73544	383.527
1.92022	1945.73	4.07066	3719.42	0.90828	697.45	2.84484	2427.98	1.52866	1247.55	0.7496	384.581
1.93441	1947.06	4.06662	3721.36	0.90046	698.991	2.8516	2429.62	1.50262	1249.81	0.75606	385.642
1.91622	1949.6	4.09344	3721.77	0.88507	701.072	2.84504	2431.43	1.51058	1251.53	0.74163	387.144
1.90883	1951.81	4.09372	3723.45	0.89426	702.551	2.84833	2433.15	1.53306	1252.73	0.74259	388.368
1.93653	1952.84	4.07882	3725.88	0.91302	703.653	2.86155	2434.58	1.52778	1254.54	0.75492	389.361
1.94423	1954.44	4.07988	3727.71	0.92112	705.016	2.84977	2436.43	1.51979	1256.36	0.76706	390.398
1.92258	1957.1	4.09065	3729.11	0.91178	706.565	2.84433	2438.52	1.51197	1258.39	0.75471	391.732
1.91097	1959.49	4.09486	3730.59	0.90359	708.195	2.86274	2439.98	1.53176	1259.83	0.74588	393.241
1.92541	1960.93	4.08933	3732.66	0.92013	709.607	2.86302	2441.64	1.54258	1261.2	0.76422	394.211
1.9455	1962.18	4.08818	3734.49	0.91611	711.008	2.86549	2443.28	1.51373	1263.52	0.77156	395.229
1.92962	1964.76	4.10038	3735.74	0.90365	712.777	2.85906	2445.22	1.51817	1265.32	0.76639	396.475
1.92189	1966.97	4.10299	3737.22	0.91717	714.279	2.86099	2446.96	1.54658	1266.61	0.76406	397.728
1.93998	1968.19	4.10188	3738.94	0.92807	715.49	2.86943	2448.6	1.54243	1268.27	0.7752	398.764
1.94186	1970.08	4.1012	3740.9	0.91155	717.29	2.86314	2450.54	1.53739	1270.17	0.78063	399.822
1.93372	1972.4	4.10544	3742.44	0.90923	719.17	2.85165	2452.74	1.53131	1271.99	0.76702	401.314
1.91515	1975.17	4.10511	3744.17	0.91955	720.449	2.87861	2454.02	1.55455	1273.41	0.76308	402.693
1.94526	1975.98	4.09913	3746.26	0.94332	721.626	2.88643	2455.58	1.55254	1274.98	0.78224	403.642
1.94941	1977.69	4.11322	3747.3	0.92389	723.424	2.87887	2457.34	1.52619	1277.48	0.79283	404.602
1.94625	1979.67	4.11744	3748.77	0.92945	724.847	2.85839	2459.63	1.52178	1279.53	0.78702	405.869
1.93244	1982.18	4.11916	3750.4	0.92094	726.767	2.87422	2461.39	1.56499	1280.4	0.7679	407.379
1.94959	1983.74	4.10541	3752.96	0.95187	727.581	2.89755	2462.52	1.56361	1281.87	0.78661	408.362
1.96716	1984.99	4.11327	3754.38	0.95189	728.922	2.88369	2464.59	1.54544	1284.17	0.79928	409.228
1.9628	1986.92	4.13066	3755.23	0.92609	731.153	2.87668	2466.63	1.53186	1286.36	0.78488	410.806
1.9399	1989.7	4.12377	3757.3	0.93265	732.534	2.87142	2468.75	1.56933	1287.36	0.78534	411.948
1.95659	1991.11	4.12629	3758.87	0.9487	733.821	2.89337	2469.96	1.57303	1288.91	0.7996	412.927
1.97696	1992.39	4.12739	3760.48	0.94481	735.48	2.88396	2471.99	1.55372	1291.18	0.81084	413.752
1.97115	1994.52	4.13434	3761.96	0.93041	737.263	2.886	2474.04	1.53477	1293.5	0.78826	415.536
1.95689	1996.96	4.13215	3764.08	0.94817	738.698	2.90043	2475.42	1.57479	1294.4	0.79303	416.738
1.97484	1998.28	4.12988	3765.92	0.95864	739.893	2.89601	2477.37	1.59068	1295.88	0.81199	417.532
1.99046	1999.52	4.13879	3767.08	0.95365	741.426	2.89812	2479.01	1.56877	1297.88	0.81679	418.564
1.98729	2001.51	4.15878	3767.74	0.95279	743.209	2.88824	2481.28	1.55347	1300.16	0.81265	419.807
1.97927	2003.97	4.14325	3769.92	0.94936	744.716	2.89718	2482.86	1.57834	1301.34	0.79744	421.377
1.98601	2005.6	4.13516	3772.11	0.97847	745.688	2.90194	2484.66	1.59224	1302.82	0.81062	422.395
2.00093	2006.89	4.14509	3773.7	0.95973	747.626	2.90203	2486.53	1.57054	1304.92	0.82167	423.363
1.99911	2008.83	4.17351	3773.91	0.94254	749.425	2.90079	2488.49	1.5693	1306.99	0.82025	424.648
1.98456	2011.29	4.15214	3776.26	0.95782	751.046	2.90927	2490.24	1.58757	1308.2	0.80085	426.149
1.9946	2012.86	4.14567	3778.41	0.98013	752.04	2.91741	2491.83	1.59954	1309.81	0.82422	427.038
2.0195	2013.94	4.15719	3779.49	0.98028	753.42	2.90563	2493.91	1.58088	1311.76	0.83445	428.044
2.01252	2016.03	4.17837	3780.33	0.95792	755.508	2.90968	2495.87	1.56435	1314.24	0.82404	429.338
2.00118	2018.3	4.17262	3782.28	0.96362	757.038	2.91906	2497.48	1.58559	1315.66	0.822	430.576
2.00861	2019.96	4.15188	3784.81	0.9972	757.85	2.92697	2499.11	1.60988	1316.77	0.82081	431.843
2.01692	2021.64	4.16684	3785.77	0.99173	759.403	2.92491	2500.85	1.58944	1318.91	0.82926	433.022
2.01916	2023.36	4.19062	3786.11	0.9664	761.484	2.92359	2502.71	1.57854	1321.07	0.83776	434.048
2.022	2025.1	4.18408	3788.28	0.97933	762.716	2.91957	2504.66	1.60481	1322.38	0.83483	435.266
2.02289	2026.95	4.15478	3791.43	1.00055	763.972	2.9341	2506.2	1.61773	1323.65	0.83274	436.495
2.04118	2028.13	4.17631	3792.12	0.99547	765.36	2.93136	2508.03	1.60187	1325.63	0.83994	437.622
2.038	2030.07	4.19322	3792.86	0.97139	767.381	2.93131	2509.88	1.58641	1327.83	0.84385	438.741
2.02874	2032.28	4.18764	3794.5	0.98554	768.961	2.93321	2511.65	1.61336	1329.2	0.82623	440.302
2.03901	2033.77	4.16712	3797.31	1.0007	770.082	2.94073	2513.32	1.62164	1330.64	0.85113	441.2
2.04398	2035.38	4.18001	3798.67	0.994	771.608	2.93878	2515.16	1.6114	1332.61	0.85365	442.258
2.03594	2037.53	4.20648	3798.96	0.98433	773.589	2.93439	2517.09	1.59598	1334.71	0.8491	443.548
2.02845	2039.87	4.20241	3800.55	0.99749	774.837	2.93716	2519.05	1.61957	1336.11	0.83295	445.114
2.04133	2041.31	4.18445	3802.86	1.00718	776.183	2.95761	2520.24	1.64089	1337.19	0.84972	446.046
2.05711	2042.54	4.17979	3804.78	1.00506	777.751	2.94651	2522.34	1.62241	1339.18	0.85583	447.236
2.04725	2044.72	4.21186	3805.29	0.98939	779.598	2.936	2524.75	1.60803	1341.45	0.85647	448.365
2.05186	2046.55	4.20541	3806.96	1.001	781.163	2.94938	2526.33	1.61685	1343.14	0.84267	449.88
2.0622	2047.95	4.19033	3809.19	1.01157	782.467	2.95323	2528	1.64263	1344.2	0.85986	450.907
2.05876	2049.85	4.19527	3810.6	1.01475	783.829	2.94983	2529.9	1.62753	1346.24	0.86871	451.932
2.0519	2051.97	4.21511	3811.38	0.99365	786.025	2.94762	2531.85	1.60199	1348.7	0.85507	453.419
2.04464	2054.33	4.21909	3812.94	1.00055	787.45	2.95897	2533.51	1.62115	1350.39	0.85674	454.675
2.06247	2055.5	4.19608	3815.53	1.03362	788.377	2.96486	2535.13	1.64987	1351.35	0.86732	455.757
2.07046	2057.04	4.20276	3816.83	1.01926	790.269	2.96003	2537.13	1.63637	1353.41	0.87793	456.768
2.0548	2059.59	4.22172	3817.27	0.998	792.183	2.96044	2538.96	1.6144	1355.65	0.86976	458.049
2.06162	2061.18	4.23625	3818.57	1.0057	793.957	2.96816	2540.66	1.6377	1357.17	0.86188	459.478
2.08226	2062.3	4.20716	3821.51	1.02407	795.143	2.97128	2542.32	1.66022	1358.14	0.8804	460.426
2.08537	2063.94	4.20651	3823.22	1.02855	796.542	2.97202	2544.15	1.64615	1360.34	0.89202	461.288
2.06194	2066.72	4.22251	3824.06	1.01074	798.629	2.95995	2546.29	1.62682	1362.47	0.88545	462.566
2.06399	2068.64	4.24515	3824.35	1.01371	800.231	2.98355	2547.65	1.63831	1364.24	0.87254	464.164
2.08446	2069.8	4.2169	3827.76	1.0496	801.205	2.97692	2549.57	1.68083	1364.78	0.88752	465.029
2.08935	2071.48	4.21358	3829.35	1.04141	802.734	2.96523	2551.77	1.64772	1367.36	0.88632	466.296
2.07319	2074.04	4.23189	3830.08	1.01767	804.76	2.96904	2553.65	1.6296	1369.61	0.88942	467.364
2.06815	2076.21	4.24405	3830.81	1.02146	806.555	2.97486	2555.57	1.65021	1371.15	0.87854	468.915
2.08723	2077.31	4.23518	3832.91	1.0557	807.386	2.99237	2557.01	1.68212	1372.02	0.89668	469.833
2.08748	2079.21	4.21331	3835.77	1.05747	808.669	2.98629	2558.76	1.66144	1374.26	0.90737	470.679
2.07428	2081.67	4.22504	3836.88	1.02156	811.097	2.97561	2560.91	1.64504	1376.32	0.89109	472.222
2.07285	2083.66	4.25133	3837.05	1.02905	812.617	2.97875	2562.88	1.66086	1377.95	0.88777	473.68
2.0918	2084.84	4.2403	3839.02	1.05858	813.702	3.00041	2564.38	1.67893	1379.2	0.89967	474.714
2.09518	2086.57	4.22581	3841.52	1.06805	814.894	2.99061	2566.36	1.67364	1381.07	0.90696	475.629
2.08592	2088.72	4.23081	3843.24	1.04486	816.801	2.98399	2568.49	1.66646	1382.85	0.90875	476.829
2.07861	2090.91	4.2555	3843.56	1.03654	818.806	2.99405	2570.26	1.67053	1384.75	0.9046	478.192
2.09824	2092.18	4.25031	3845	1.06215	819.818	3.00627	2571.77	1.68578	1386.02	0.90826	479.331
2.10986	2093.77	4.24431	3846.86	1.07729	820.941	2.99957	2573.76	1.69121	1387.72	0.91394	480.476
2.08447	2096.62	4.23121	3849.41	1.04607	823.223	3.00174	2575.61	1.66311	1389.9	0.90382	481.84
2.08387	2098.63	4.26088	3849.74	1.04955	824.791	3.00707	2577.36	1.66674	1391.91	0.90611	483.218
2.10229	2099.76	4.24833	3851.77	1.07648	825.843	3.01169	2579.11	1.69331	1392.96	0.91658	484.239
2.12266	2100.88	4.2433	3853.61	1.08611	827.096	3.00781	2580.91	1.68143	1395.08	0.92292	485.342
2.09816	2103.56	4.24441	3855.12	1.05082	829.313	2.99384	2583.25	1.67058	1397.09	0.91653	486.652
2.08587	2106.19	4.26007	3856.37	1.06225	830.797	3.00907	2584.93	1.67552	1398.97	0.9186	487.869
2.10295	2107.46	4.25407	3858.23	1.08039	832.07	3.01929	2586.54	1.70428	1400.09	0.92022	489.09
2.12268	2108.6	4.24297	3860.4	1.09609	833.073	3.01147	2588.5	1.69385	1402.05	0.93213	490.119
2.10636	2111.08	4.25448	3861.42	1.06887	835.1	2.99905	2590.9	1.67881	1404.21	0.92858	491.379
2.1014	2113.24	4.2684	3862.14	1.05239	837.361	3.01124	2592.63	1.68571	1406.02	0.9035	493.073
2.10212	2115.11	4.2617	3864.49	1.09216	838.127	3.03598	2594.01	1.70904	1407.35	0.93452	493.883
2.12527	2116.25	4.26345	3865.98	1.0997	839.396	3.02311	2595.99	1.70665	1408.96	0.93884	495.076
2.10721	2118.99	4.26917	3867.15	1.08642	841.208	3.01625	2598.11	1.69181	1411.18	0.91954	496.618
2.09151	2121.45	4.27217	3868.46	1.07808	842.891	3.01806	2600.17	1.70229	1412.7	0.91729	498.278
2.1065	2122.89	4.26883	3870.3	1.09567	844.164	3.03354	2601.7	1.71618	1414.22	0.939	499.101
2.11771	2124.42	4.26959	3872.17	1.11149	845.346	3.03163	2603.65	1.721	1415.77	0.94854	500.127
2.11344	2126.5	4.26274	3874.13	1.09259	847.168	3.02636	2605.74	1.71911	1417.39	0.94328	501.449
2.0921	2129.4	4.28125	3874.77	1.07411	849.106	3.0329	2607.61	1.68944	1420.03	0.93168	503.042
2.10968	2130.71	4.28429	3876.01	1.10721	850.177	3.0448	2609.2	1.72427	1421.07	0.94987	503.961
2.12471	2132.04	4.29114	3877.6	1.11463	851.374	3.04452	2610.89	1.72856	1422.69	0.95958	504.939
2.11856	2134.18	4.2816	3879.66	1.09243	853.309	3.03632	2613	1.71637	1424.65	0.94332	506.469
2.10695	2136.62	4.27937	3881.28	1.08041	855.45	3.04485	2614.71	1.71042	1426.63	0.94799	507.749
2.12004	2138.39	4.28365	3882.74	1.11087	856.35	3.05146	2616.32	1.73817	1427.69	0.94761	509.017
2.13753	2139.57	4.29843	3883.42	1.13267	857.338	3.05093	2618.12	1.7503	1429.13	0.96271	509.909
2.12766	2141.91	4.30209	3885.17	1.10817	859.345	3.04034	2620.48	1.72313	1431.22	0.96676	511.064
2.1235	2144.02	4.29571	3886.85	1.0858	861.444	3.05354	2622.16	1.71768	1433.36	0.95465	512.608
2.12809	2145.8	4.30565	3887.88	1.10766	862.854	3.06554	2623.61	1.73954	1434.64	0.94596	514.211
2.14377	2147.32	4.30306	3889.58	1.14268	863.534	3.06624	2625.2	1.74703	1436.13	0.97103	514.914
2.14888	2149.1	4.30816	3891.26	1.11118	865.564	3.04907	2627.55	1.72897	1438.3	0.97787	515.944
2.14598	2151.11	4.29486	3893.33	1.1016	867.493	3.06698	2629.15	1.73302	1440.03	0.96421	517.473
2.14246	2153.14	4.30448	3894.34	1.1124	869.075	3.06507	2630.94	1.73452	1441.77	0.96872	518.647
2.15058	2154.75	4.31685	3894.95	1.14987	869.722	3.05711	2633.12	1.7495	1443.31	0.98493	519.668
2.15348	2156.61	4.32159	3896.8	1.13464	871.398	3.06293	2634.99	1.74938	1444.96	0.98046	520.856
2.14086	2159.17	4.32188	3898.28	1.11542	873.505	3.07524	2636.46	1.7428	1446.89	0.96354	522.411
2.1457	2160.96	4.3166	3899.86	1.13865	874.54	3.07212	2638.3	1.73903	1448.86	0.95826	524.099
2.1608	2162.37	4.321	3900.96	1.15856	875.527	3.06982	2640.22	1.7564	1450.24	0.99026	524.864
2.16503	2164.14	4.3294	3902.62	1.13958	877.275	3.07123	2642.12	1.75213	1452.1	0.98099	526.236
2.16068	2166.19	4.33283	3903.77	1.11623	879.528	3.07957	2643.71	1.75501	1453.79	0.98464	527.44
2.1675	2167.88	4.32612	3905.54	1.13618	880.718	3.08855	2645.31	1.75793	1455.52	0.9775	528.832
2.18613	2169.18	4.33793	3906.25	1.15865	881.792	3.0863	2647.17	1.76447	1457.07	0.99424	529.844
2.1802	2171.34	4.33612	3908.29	1.15831	883.215	3.08865	2648.99	1.75567	1459.17	0.98823	531.15
2.16359	2173.98	4.3469	3909.05	1.12518	885.371	3.08585	2650.85	1.758	1460.83	0.97214	532.872
2.17593	2175.44	4.32229	3911.7	1.14816	886.551	3.09516	2652.37	1.75735	1462.94	0.98233	534.127
2.18438	2177.05	4.33392	3912.73	1.16097	887.863	3.09753	2654.02	1.77369	1464.27	0.99457	535.189
2.17632	2179.2	4.34841	3913.85	1.16264	889.213	3.07926	2656.4	1.76768	1466.25	0.99613	536.432
2.17247	2181.33	4.35024	3914.98	1.12579	891.505	3.08878	2658.22	1.75845	1468.16	0.98886	537.967
2.17849	2183.2	4.33514	3917.12	1.14623	893.004	3.10241	2659.74	1.75472	1470.3	0.98565	539.365
2.1875	2184.8	4.34904	3918.18	1.17404	893.826	3.10858	2661.39	1.7768	1471.65	1.0114	540.238
2.18008	2186.97	4.36206	3919.3	1.1695	895.293	3.1089	2663.14	1.7728	1473.45	0.99505	541.8
2.18681	2188.73	4.36011	3920.58	1.14743	897.468	3.0995	2665.15	1.77349	1475.28	0.99492	543.183
2.19864	2190.16	4.33909	3922.96	1.15793	898.867	3.11806	2666.35	1.79146	1476.59	0.99625	544.595
2.20464	2191.83	4.35214	3924.35	1.18468	899.84	3.12236	2667.96	1.79208	1478.19	1.0032	545.841
2.19727	2194.11	4.36774	3924.97	1.18012	901.384	3.10968	2669.97	1.78474	1480.3	1.00268	547.197
2.19275	2196.3	4.36651	3926.29	1.14884	903.672	3.10264	2672.01	1.78155	1482	1.00326	548.559
2.20784	2197.65	4.36123	3928.02	1.17009	904.803	3.11297	2673.55	1.78798	1483.78	1.01269	549.732
2.22171	2199.01	4.3604	3929.91	1.19356	905.886	3.12255	2675.16	1.79485	1485.2	1.0143	551.073
2.21888	2200.99	4.37831	3930.37	1.19009	907.354	3.12323	2676.99	1.79776	1487.08	1.01461	552.459
2.21261	2203.17	4.3801	3931.37	1.15926	909.533	3.12188	2678.74	1.79258	1488.81	1.01485	553.742
2.22364	2204.68	4.37632	3933.49	1.17919	910.72	3.12464	2680.45	1.7917	1490.78	1.01014	555.322
2.23004	2206.34	4.37705	3934.84	1.20496	911.749	3.12954	2682.19	1.79863	1492.29	1.04333	555.81
2.21883	2208.77	4.39499	3935.12	1.19498	913.332	3.12686	2684.08	1.80769	1493.96	1.02619	557.523
2.22029	2210.53	4.39425	3936.71	1.16526	915.407	3.14101	2685.44	1.80882	1495.64	1.01562	559.058
2.23075	2212.06	4.38286	3938.79	1.18175	916.977	3.137	2687.18	1.79762	1497.7	1.03217	560.144
2.24582	2213.37	4.38398	3939.95	1.20252	918.098	3.14941	2688.43	1.79435	1499.66	1.03105	561.506
2.23487	2215.66	4.39598	3940.84	1.20431	919.358	3.13393	2690.65	1.80923	1501.27	1.03772	562.671
2.22074	2218.08	4.40418	3942.26	1.17787	921.463	3.14174	2692.28	1.82213	1502.48	1.02554	564.085
2.24638	2219.15	4.39634	3943.78	1.18058	923.238	3.14554	2693.88	1.81379	1504.44	1.03776	565.339
2.25394	2220.75	4.39539	3945.02	1.21773	923.906	3.14758	2695.57	1.81194	1506.28	1.04052	566.544
2.24627	2222.84	4.41207	3946.37	1.21081	925.41	3.13807	2697.46	1.81924	1507.87	1.04422	567.782
2.23338	2225.39	4.41511	3947.15	1.19189	927.573	3.14212	2699.28	1.82843	1509.46	1.0424	569.063
2.24822	2226.78	4.40206	3948.98	1.19341	929.056	3.15519	2700.81	1.82662	1511.03	1.04785	570.287
2.27457	2227.48	4.40532	3950.95	1.21183	930.239	3.15175	2702.58	1.8221	1513.08	1.04832	571.577
2.25358	2230.05	4.41182	3951.7	1.21024	931.945	3.13723	2704.76	1.83024	1514.54	1.04588	573.035
2.24196	2232.42	4.4277	3951.81	1.19763	933.668	3.15575	2706.33	1.83184	1516.36	1.04178	574.43
2.25676	2233.86	4.41364	3954.53	1.19894	935.394	3.16793	2707.81	1.83354	1517.95	1.05606	575.571
2.27607	2235	4.40948	3955.91	1.21139	936.902	3.16766	2709.36	1.82799	1519.93	1.06153	576.673
2.26112	2237.45	4.41395	3956.79	1.21742	938.175	3.16005	2711.31	1.83497	1521.55	1.07381	577.684
2.24431	2240.07	4.4326	3957.74	1.21121	939.952	3.16459	2712.97	1.8466	1522.97	1.04418	579.476
2.26248	2241.33	4.44279	3958.54	1.2077	941.808	3.16564	2714.74	1.83981	1524.96	1.06172	580.637
2.27959	2242.39	4.42209	3960.53	1.23338	942.706	3.17236	2716.31	1.83544	1526.75	1.07555	581.661
2.27041	2244.65	4.42093	3962.43	1.22867	944.325	3.16641	2718.26	1.84594	1528.45	1.07095	582.996
2.2439	2247.62	4.4466	3962.37	1.21782	946.265	3.17602	2719.88	1.85963	1529.65	1.05887	584.472
2.28172	2248.17	4.44284	3963.62	1.20504	948.069	3.18122	2721.54	1.86023	1531.34	1.07287	585.65
2.29767	2249.48	4.43739	3965.85	1.22461	949.582	3.19847	2722.42	1.83801	1533.61	1.08017	586.759
2.28353	2251.92	4.43909	3966.94	1.24912	950.563	3.17685	2724.67	1.8519	1535.11	1.08175	587.967
2.25314	2255.03	4.45586	3966.98	1.22074	952.513	3.17645	2726.54	1.87046	1536.46	1.06167	589.622
2.26956	2256.35	4.45101	3969.12	1.21128	954.697	3.18475	2728.02	1.865	1538.09	1.0685	590.978
2.29809	2257.1	4.44929	3970.22	1.23823	955.74	3.19396	2729.43	1.85423	1540.18	1.08214	592.146
2.2877	2259.34	4.4495	3971.4	1.24655	957.115	3.1904	2731.36	1.86289	1541.61	1.09332	593.194
2.26721	2262.03	4.45709	3972.91	1.2409	958.841	3.19269	2733.03	1.87117	1543.16	1.0833	594.578
2.28334	2263.54	4.45623	3973.93	1.23	960.564	3.19732	2734.66	1.8723	1544.82	1.09023	595.764
2.30604	2264.51	4.45683	3975.28	1.2438	961.998	3.20552	2736.02	1.86658	1546.55	1.07841	597.319
2.29592	2266.86	4.45591	3976.88	1.26125	963.186	3.19579	2737.85	1.86588	1548.59	1.10213	598.298
2.27415	2269.55	4.45058	3978.26	1.24299	965.076	3.19166	2739.78	1.87685	1549.87	1.08584	599.805
2.29138	2270.83	4.4559	3979.51	1.23964	966.857	3.20221	2741.39	1.87989	1551.58	1.09356	601.059
2.31407	2271.82	4.46542	3980.64	1.24507	968.468	3.20459	2743.05	1.86467	1553.67	1.10191	602.267
2.30705	2274	4.45745	3982.16	1.25166	969.912	3.19963	2744.92	1.88205	1555.08	1.08893	603.831
2.28228	2276.96	4.44912	3984.07	1.24231	971.936	3.20758	2746.51	1.89865	1556.43	1.08891	605.235
2.28448	2279.03	4.4573	3985.27	1.24548	973.478	3.21437	2748.14	1.89811	1557.82	1.09882	606.387
2.32614	2279.31	4.45879	3986.28	1.26502	974.775	3.21964	2749.57	1.88673	1559.82	1.10592	607.571
2.31271	2281.64	4.45336	3987.97	1.27231	976.205	3.20937	2751.47	1.87506	1561.96	1.11251	608.695
2.29064	2284.45	4.45391	3989.71	1.26289	977.872	3.21572	2753.07	1.89975	1562.94	1.09939	610.343
2.29469	2286.23	4.46071	3990.52	1.25823	979.617	3.23027	2754.49	1.90951	1564.48	1.10244	611.658
2.30475	2287.77	4.46753	3991.48	1.26729	981.207	3.21638	2756.43	1.88529	1566.62	1.1215	612.686
2.31583	2289.34	4.46622	3993.46	1.28028	982.374	3.21029	2758.34	1.88059	1568.67	1.11627	613.889
2.30898	2291.6	4.45201	3995.21	1.26478	984.279	3.2138	2760.13	1.90223	1569.97	1.10386	615.596
2.30603	2293.66	4.45499	3996.31	1.27154	985.87	3.22423	2761.77	1.90798	1571.38	1.11967	616.662
2.32044	2295.06	4.46082	3998.13	1.27281	987.457	3.23192	2763.37	1.89653	1573.49	1.12548	617.928
2.32435	2296.8	4.46686	3999.03	1.27891	988.929	3.21696	2765.43	1.88746	1575.47	1.13317	618.913
2.31499	2298.97	4.45211	4000.88	1.28207	990.549	3.23762	2766.68	1.90271	1577	1.11423	620.579
2.31548	2300.89	4.44965	4002.68	1.28337	992.046	3.22888	2768.63	1.92105	1578.08	1.12816	621.815
2.33298	2302.27	4.45889	4004.06	1.28398	993.452	3.23292	2770.41	1.90852	1580.22	1.1285	623.127
2.33157	2304.39	4.46302	4005.06	1.28555	995.048	3.2351	2772.07	1.90346	1582.09	1.13955	624.151
2.324	2306.66	4.45739	4006.75	1.2803	996.668	3.22834	2774	1.9127	1583.63	1.12543	625.619
2.31331	2308.97	4.45365	4008.81	1.29109	998.142	3.25692	2775.19	1.92033	1585.22	1.12989	626.95
2.34029	2309.8	4.45674	4010.14	1.2989	999.575	3.24644	2776.91	1.91227	1587.01	1.15061	627.937
2.33381	2312.03	4.46707	4011	1.29241	1001.25	3.23936	2778.85	1.90605	1589.17	1.14075	629.299
2.33386	2313.91	4.46071	4012.73	1.28135	1003.17	3.246	2780.54	1.92861	1590.23	1.13244	630.802
2.33105	2316.07	4.45136	4015.31	1.30424	1004.37	3.2536	2782.02	1.93993	1591.69	1.14203	632.05
2.34223	2317.64	4.46129	4016.41	1.29786	1006.03	3.25368	2783.75	1.90835	1594.2	1.15327	633.111
2.34879	2319.31	4.48354	4016.66	1.29807	1007.74	3.25954	2785.19	1.90933	1596.18	1.15255	634.233
2.33508	2321.69	4.47173	4018.82	1.29886	1009.44	3.26001	2786.96	1.92948	1597.47	1.13695	635.93
2.35317	2323.01	4.45129	4021.59	1.298	1010.99	3.25766	2788.69	1.94798	1598.6	1.13345	637.526
2.35042	2324.98	4.47165	4022.1	1.29997	1012.81	3.2625	2790.27	1.91565	1601.24	1.15886	638.493
2.35752	2326.58	4.49155	4022.36	1.30379	1014.28	3.25864	2792.12	1.90714	1603.34	1.15384	639.873
2.35372	2328.79	4.49714	4023.79	1.29885	1016.16	3.26743	2793.68	1.94935	1604.24	1.15186	641.228
2.35487	2330.75	4.47265	4026.55	1.31305	1017.57	3.26139	2795.39	1.96274	1605.43	1.1531	642.634
2.35444	2332.72	4.48457	4027.28	1.31521	1019.06	3.26576	2797.11	1.93685	1607.73	1.16072	643.781
2.36374	2334.15	4.51046	4027.27	1.31489	1020.86	3.26384	2799.02	1.92092	1610.03	1.17748	644.756
2.36148	2336.15	4.50887	4029.26	1.31491	1022.39	3.27568	2800.49	1.94094	1611.57	1.15922	646.252
2.36602	2337.99	4.49311	4031.13	1.31368	1024.07	3.28096	2801.97	1.9642	1612.6	1.16407	647.562
2.3655	2339.91	4.49756	4032.07	1.3281	1025.58	3.27505	2803.76	1.94944	1614.48	1.17171	648.765
2.36258	2341.93	4.52811	4032.67	1.32148	1027.18	3.27203	2805.68	1.92743	1617.03	1.17084	650.084
2.36951	2343.82	4.52908	4033.49	1.32475	1028.82	3.27948	2807.3	1.93859	1618.71	1.17299	651.347
2.38864	2344.95	4.49874	4036.24	1.32071	1030.69	3.29498	2808.31	1.96342	1619.9	1.16666	652.968
2.38979	2346.74	4.50283	4038.1	1.33282	1031.92	3.2766	2810.62	1.9614	1621.45	1.17781	653.998
2.37893	2349.07	4.53017	4038.03	1.32612	1033.74	3.28718	2812.16	1.94293	1624	1.1879	655.042
2.37694	2351.02	4.54028	4038.4	1.32301	1035.59	3.29268	2813.8	1.95639	1625.28	1.18159	656.489
2.39421	2352.3	4.52015	4041.42	1.33315	1037	3.30077	2815.2	1.96665	1627.02	1.18232	657.784
2.3974	2353.97	4.51986	4042.56	1.34019	1038.68	3.29844	2816.69	1.97252	1628.46	1.18573	659.072
2.39622	2355.99	4.54193	4042.53	1.33815	1040.25	3.29618	2818.47	1.94195	1631.08	1.19799	660.031
2.39347	2358.16	4.55588	4043.84	1.3327	1042.02	3.30195	2820.02	1.95707	1632.65	1.18252	661.688
2.40583	2359.53	4.54163	4045.47	1.352	1043.3	3.30558	2821.63	1.97919	1634.03	1.19467	662.852
2.41493	2361.04	4.52369	4047.59	1.35121	1044.84	3.2988	2823.38	1.96986	1635.89	1.1924	664.245
2.39572	2363.65	4.5562	4047.86	1.34439	1046.63	3.29013	2825.44	1.94989	1638.29	1.20822	665.108
2.39835	2365.55	4.55777	4048.56	1.33838	1048.64	3.31055	2826.7	1.96642	1639.75	1.20305	666.461
2.40137	2367.4	4.54378	4050.73	1.36008	1049.66	3.30585	2828.56	1.98799	1641.14	1.19465	667.908
2.42976	2368.03	4.5353	4052.69	1.36601	1051.1	3.31448	2830.16	1.98064	1642.95	1.20859	668.923
2.41289	2370.62	4.5506	4053.06	1.34533	1053.27	3.32457	2831.53	1.96351	1645.25	1.21796	670.068
2.40463	2372.91	4.57166	4053.57	1.34584	1054.89	3.30895	2833.34	1.9665	1647.17	1.20162	671.579
2.43127	2373.84	4.5625	4055.11	1.36193	1056.37	3.31596	2835.05	1.99787	1648.24	1.1953	673.138
2.41961	2376.21	4.54361	4057.21	1.37656	1057.56	3.31735	2836.76	1.99547	1649.99	1.21231	674.202
2.42257	2377.99	4.55192	4058.69	1.35676	1059.49	3.31757	2838.43	1.97882	1652.12	1.22337	675.277
2.41558	2380.18	4.58762	4058.09	1.36219	1061.27	3.32579	2839.93	1.9908	1653.76	1.21964	676.553
2.43142	2381.46	4.57117	4060.01	1.36656	1062.79	3.32577	2841.56	1.99813	1655.14	1.21137	677.975
2.44492	2382.84	4.5516	4062.69	1.37921	1064.07	3.32406	2843.22	1.99182	1657.17	1.2204	679.162
2.42828	2385.32	4.56004	4063.25	1.38048	1065.74	3.32191	2845.02	1.97914	1659.25	1.22766	680.33
2.41981	2387.46	4.58585	4063.39	1.36653	1067.62	3.32903	2846.69	1.98753	1661.2	1.22457	681.695
2.42408	2389.3	4.57459	4065.39	1.3766	1069.08	3.33382	2848.34	2.01167	1662.24	1.22393	683.022
2.44253	2390.63	4.5572	4067.28	1.3929	1070.41	3.34086	2849.93	2.00424	1664.2	1.22373	684.314
2.44426	2392.37	4.56557	4068.61	1.38188	1072.13	3.33162	2851.68	1.97891	1666.65	1.22722	685.569
2.41988	2395.33	4.59896	4068.3	1.37463	1073.89	3.33467	2853.4	1.98575	1668.68	1.23465	686.771
2.44612	2396.22	4.58881	4069.59	1.39136	1075.35	3.34333	2854.93	2.01663	1669.64	1.21628	688.458
2.45175	2397.91	4.56763	4072.54	1.39848	1076.67	3.3401	2856.81	2.0234	1671.39	1.23181	689.634
2.45778	2399.45	4.56039	4074.12	1.39037	1078.35	3.33945	2858.62	1.985	1674.01	1.23413	690.944
2.43215	2402.44	4.59034	4073.66	1.38628	1080.17	3.34552	2860.13	2.00109	1675.82	1.24688	691.907
2.44541	2403.86	4.59836	4075.3	1.39297	1081.67	3.35147	2861.86	2.02854	1676.73	1.23573	693.546
2.46031	2405.03	4.57825	4077.15	1.40884	1082.82	3.35651	2863.21	2.03338	1678.4	1.24916	694.486
2.45986	2407.18	4.56851	4078.82	1.39301	1084.81	3.35369	2864.97	2.00456	1680.93	1.24563	695.862
2.44601	2409.7	4.58811	4079.68	1.38177	1086.88	3.34979	2866.71	2.00586	1682.94	1.23918	697.339
2.45119	2411.44	4.59405	4080.18	1.3966	1088.22	3.35953	2868.26	2.02501	1684.23	1.22949	699.074
2.46436	2412.76	4.58617	4082.09	1.41595	1089.56	3.35678	2869.99	2.02854	1685.97	1.25205	700.05
2.46611	2414.52	4.58288	4083.71	1.40773	1091.17	3.36143	2871.63	2.01081	1688.24	1.2626	700.998
2.44806	2417.13	4.59663	4084.11	1.39087	1093.22	3.35519	2873.48	2.0163	1690.21	1.25382	702.413
2.45938	2418.65	4.60743	4085.28	1.40376	1094.81	3.36556	2874.95	2.04644	1691.23	1.25663	703.766
2.4739	2420.02	4.59811	4086.84	1.41858	1096.01	3.35962	2876.92	2.03803	1693.06	1.26253	704.93
2.47266	2422.03	4.58913	4088.39	1.41287	1097.78	3.36878	2878.35	2.028	1695.17	1.26178	706.265
2.45963	2424.66	4.6057	4089.53	1.40833	1099.69	3.38019	2879.82	2.02993	1696.98	1.25416	707.815
2.45881	2426.51	4.61672	4089.82	1.42198	1100.93	3.37641	2881.45	2.05289	1698.28	1.2625	708.957
2.47864	2427.67	4.60535	4091.65	1.42967	1102.33	3.38119	2882.78	2.05006	1699.87	1.27879	709.841
2.48072	2429.46	4.60745	4093.27	1.42663	1104.09	3.37072	2884.95	2.03675	1702.19	1.27575	711.116
2.47028	2431.79	4.6057	4094.24	1.41668	1105.89	3.37938	2886.5	2.0378	1703.95	1.26977	712.599
2.46466	2434.03	4.60719	4095.77	1.41876	1107.53	3.37727	2888.26	2.06055	1705.35	1.27586	713.812
2.47535	2435.57	4.60664	4097.22	1.42905	1109.04	3.38011	2889.96	2.06534	1706.79	1.27003	715.188
2.48315	2437.4	4.61427	4097.81	1.424	1110.69	3.37188	2891.97	2.02889	1709.49	1.27164	716.65
2.47025	2439.76	4.61985	4099.35	1.43246	1112.21	3.39132	2893.37	2.04246	1711.23	1.27408	717.947
2.46815	2441.76	4.61207	4100.94	1.42586	1114.11	3.39618	2894.92	2.06992	1712.37	1.27598	719.279
2.47857	2443.35	4.61961	4101.54	1.44101	1115.27	3.3989	2896.33	2.07178	1713.95	1.28648	720.349
2.48487	2445.01	4.62071	4103.57	1.43315	1117.21	3.39091	2898.13	2.04815	1716.21	1.2816	721.818
2.46968	2447.54	4.62139	4104.52	1.4354	1118.82	3.38897	2899.92	2.0557	1718.18	1.27848	723.292
2.47808	2449.19	4.61996	4105.69	1.44473	1120.17	3.40662	2901.13	2.0709	1719.43	1.28167	724.667
2.48439	2451.08	4.62122	4107.64	1.44319	1122.02	3.40572	2902.73	2.08504	1720.9	1.29471	725.67
2.49922	2452.46	4.62751	4108.18	1.44435	1123.59	3.40451	2904.55	2.06697	1723.02	1.28449	727.2
2.47551	2455.34	4.62513	4109.65	1.43811	1125.35	3.4102	2906.02	2.05667	1725.17	1.28562	728.566
2.47711	2457.29	4.63893	4110.64	1.44664	1127.03	3.40337	2907.87	2.08793	1726.26	1.29653	729.695
2.48871	2458.8	4.6279	4112.06	1.45717	1128.31	3.42102	2908.97	2.09225	1727.69	1.28088	731.389
2.48372	2461.07	4.632	4113.51	1.45639	1129.91	3.40255	2911.04	2.06765	1730.2	1.30377	732.416
2.49527	2462.58	4.63457	4114.73	1.44044	1132.19	3.41845	2912.36	2.06464	1732	1.29069	734.007
2.48938	2465.08	4.63188	4115.86	1.44707	1133.62	3.41384	2914	2.09962	1733.05	1.29966	735.291
2.49974	2466.55	4.62712	4117.87	1.46392	1135.08	3.40789	2916.03	2.09498	1734.78	1.30735	736.488
2.50363	2468.4	4.63189	4118.91	1.45968	1136.79	3.42453	2917.25	2.06626	1737.28	1.30121	737.933
2.49643	2470.63	4.64898	4119.01	1.45652	1138.44	3.42933	2918.91	2.07588	1739.1	1.29871	739.426
2.51343	2471.91	4.63484	4121.63	1.45583	1140.45	3.43245	2920.31	2.09955	1740.24	1.29337	741.087
2.51171	2473.91	4.64143	4122.38	1.47411	1141.58	3.42499	2922.15	2.10948	1741.76	1.30767	742.397
2.50412	2476.29	4.64369	4123.51	1.4674	1143.3	3.42104	2923.92	2.08933	1743.88	1.32062	743.353
2.50353	2478.44	4.65133	4124.96	1.45249	1145.68	3.42348	2925.51	2.08591	1745.95	1.30703	745.14
2.51663	2479.84	4.64687	4125.98	1.46483	1146.99	3.43967	2926.69	2.11301	1747.01	1.31266	746.385
2.51579	2481.82	4.64109	4127.77	1.47842	1148.48	3.44332	2927.99	2.12604	1748.24	1.31832	747.697
2.50771	2484.16	4.65337	4128.83	1.47692	1150.09	3.42825	2930.27	2.10368	1750.56	1.33468	748.61
2.51565	2485.85	4.66475	4129.14	1.47306	1151.72	3.44917	2931.5	2.09777	1752.55	1.32175	750.26
2.53325	2487.14	4.65885	4131.19	1.47575	1153.63	3.4517	2932.79	2.11542	1753.83	1.31379	751.879
2.53307	2489.11	4.64583	4133.16	1.47169	1155.4	3.45245	2934.14	2.11896	1755.46	1.32464	753.122
2.51644	2492.05	4.65675	4133.47	1.48226	1156.87	3.43559	2936.28	2.10524	1757.48	1.33778	754.216
2.51692	2494.1	4.66812	4134.95	1.48254	1158.67	3.45466	2937.38	2.10754	1759.5	1.32983	755.682
2.54226	2495.03	4.67018	4135.89	1.48993	1160.03	3.4555	2939.01	2.12661	1760.64	1.32581	757.17
2.53903	2497.05	4.65465	4137.76	1.49565	1161.66	3.45577	2940.69	2.12798	1762.17	1.32436	758.703
2.52687	2499.49	4.67382	4138.9	1.50241	1163.15	3.44904	2942.37	2.11234	1764.55	1.3325	760.02
2.52839	2501.5	4.68959	4138.78	1.4939	1164.9	3.45936	2943.87	2.11648	1766.14	1.33805	761.298
2.54328	2503.07	4.68353	4140.51	1.4992	1166.38	3.47467	2944.77	2.13803	1767.63	1.33015	762.855
2.55279	2504.61	4.66694	4142.55	1.50564	1167.97	3.46612	2946.27	2.14411	1769.09	1.33497	764.236
2.54273	2506.85	4.66867	4143.49	1.49727	1169.74	3.45693	2948.39	2.12281	1771.19	1.33859	765.836
2.53733	2509.1	4.69288	4144.23	1.4952	1171.53	3.45813	2950.14	2.11186	1773.56	1.32824	767.486
2.54848	2510.66	4.68538	4145.39	1.50521	1173.13	3.47797	2951.37	2.13414	1774.76	1.33668	768.828
2.56429	2511.97	4.66515	4147.76	1.51947	1174.34	3.47418	2952.76	2.15891	1775.87	1.33858	770.267
2.55326	2514.41	4.67111	4149.35	1.50853	1176.12	3.47275	2954.25	2.14025	1777.88	1.35112	771.477
2.547	2516.75	4.69787	4148.8	1.50359	1178.09	3.47419	2955.76	2.11922	1780.24	1.3522	772.861
2.54965	2518.72	4.70703	4149.77	1.51332	1179.47	3.48329	2957.26	2.13371	1781.94	1.34438	774.491
2.5746	2519.6	4.683	4152.29	1.53446	1180.58	3.4848	2958.92	2.15402	1783.06	1.34382	775.985
2.55707	2522.21	4.67553	4153.6	1.53252	1182.24	3.47714	2960.44	2.13722	1785.38	1.37353	776.876
2.55086	2524.47	4.70696	4154.1	1.51485	1184.21	3.47847	2962.05	2.13592	1787.15	1.35851	778.407
2.56493	2525.89	4.71617	4154.33	1.51667	1185.68	3.49755	2963.03	2.15128	1788.83	1.35743	779.959
2.58046	2527.18	4.6948	4156.66	1.53614	1187.05	3.48862	2964.64	2.16858	1789.96	1.36175	781.329
2.58521	2528.82	4.67899	4159.17	1.52848	1188.81	3.49162	2966.5	2.14811	1792.06	1.38049	782.225
2.55917	2532.19	4.7104	4158.38	1.52496	1190.38	3.4927	2968	2.14309	1794.29	1.37846	783.627
2.57244	2533.55	4.72542	4159.42	1.5309	1192.05	3.50345	2969.12	2.1642	1795.41	1.37717	785.003
2.59418	2534.56	4.70566	4161.4	1.53466	1193.67	3.49829	2970.64	2.18332	1796.59	1.37848	786.385
2.58444	2537	4.69268	4163.13	1.52541	1195.4	3.49276	2972.36	2.15545	1799.01	1.38004	787.649
2.5626	2539.93	4.72585	4163.44	1.543	1196.84	3.50098	2973.88	2.15296	1800.78	1.37626	789.122
2.58175	2541.08	4.74042	4163	1.53965	1198.51	3.50422	2975.53	2.16874	1802.41	1.37742	790.438
2.59521	2542.53	4.72099	4165.99	1.55583	1199.71	3.50853	2976.85	2.19634	1803.23	1.37771	791.945
2.58612	2545.08	4.70795	4167.59	1.54351	1201.4	3.50751	2978.35	2.16948	1805.45	1.3829	793.184
2.56788	2547.72	4.71601	4168.35	1.53326	1203.66	3.50965	2979.8	2.14316	1808.26	1.38083	794.68
2.59937	2548.39	4.73626	4169.23	1.55065	1204.75	3.5055	2981.55	2.16969	1809.4	1.38721	796.07
2.60755	2549.94	4.72766	4170.12	1.55733	1206.18	3.51841	2983.22	2.19275	1810.64	1.40879	796.861
2.61009	2551.77	4.71465	4172.42	1.56041	1207.81	3.49796	2985.21	2.17551	1812.58	1.40325	798.168
2.58699	2554.61	4.72966	4172.81	1.54338	1209.75	3.50518	2986.86	2.16113	1814.87	1.38408	799.986
2.60003	2556.08	4.7592	4172.76	1.54935	1211.34	3.52066	2988.11	2.17863	1816.34	1.38665	801.531
2.61414	2557.48	4.74832	4174.62	1.55828	1213.05	3.52375	2989.5	2.20237	1817.41	1.39654	802.724
2.62345	2559.14	4.72725	4176.21	1.55268	1214.75	3.51513	2991.22	2.18811	1819.54	1.4059	803.95
2.60713	2561.8	4.74761	4177.51	1.55721	1216.29	3.52129	2992.68	2.17349	1821.63	1.39894	805.452
2.59808	2564.12	4.77825	4176.78	1.55643	1218.17	3.52352	2994.37	2.19589	1822.98	1.4058	806.831
2.61268	2565.56	4.76187	4179.04	1.56344	1219.61	3.53429	2995.88	2.20001	1824.57	1.41562	807.908
2.62636	2566.91	4.7395	4180.96	1.56603	1221.23	3.52037	2997.68	2.18581	1826.54	1.41808	809.036
2.61402	2569.33	4.7539	4181.43	1.56269	1223.12	3.52991	2998.99	2.17457	1829.01	1.407	810.602
2.60467	2571.81	4.78011	4181.92	1.57104	1224.48	3.54734	2999.92	2.19186	1830.34	1.41717	811.856
2.62483	2572.94	4.77311	4182.8	1.58204	1225.91	3.53291	3001.71	2.21864	1831.47	1.41104	813.352
2.6314	2574.73	4.75476	4185.57	1.57428	1227.78	3.52572	3003.8	2.21121	1833.27	1.4246	814.471
2.61675	2577.32	4.77393	4185.27	1.56423	1229.63	3.53876	3005.25	2.195	1835.37	1.42916	815.697
2.62051	2579.08	4.79786	4185.99	1.55833	1231.73	3.54927	3006.52	2.191	1837.62	1.42093	817.162
2.63294	2580.52	4.79028	4186.86	1.58236	1232.91	3.54689	3008.05	2.21715	1838.61	1.4224	818.523
2.64125	2582.1	4.7686	4189.25	1.59036	1234.19	3.54496	3009.54	2.21189	1840.58	1.43696	819.546
2.62881	2584.61	4.78155	4189.99	1.56943	1236.6	3.55212	3010.9	2.19837	1842.62	1.42948	820.985
2.62773	2586.58	4.80681	4189.93	1.57551	1238.15	3.56115	3012.36	2.20801	1844.41	1.42884	822.391
2.63824	2588.25	4.80641	4191.25	1.59318	1239.48	3.56308	3013.68	2.22961	1845.62	1.43252	823.719
2.64466	2590.01	4.78811	4192.83	1.59392	1241.21	3.5523	3015.26	2.22744	1847.25	1.43264	825.076
2.62919	2592.67	4.79341	4194.31	1.57785	1243.18	3.54466	3017.22	2.21135	1849.53	1.43696	826.372
2.63177	2594.62	4.8169	4193.74	1.58304	1245	3.57058	3017.91	2.20281	1851.52	1.43552	827.842
2.65477	2595.58	4.82292	4195.38	1.59602	1246.43	3.57199	3019.61	2.22119	1853.17	1.4503	828.893
2.65213	2597.69	4.80447	4196.43	1.5932	1248.04	3.55689	3021.38	2.22695	1854.66	1.44915	830.194
2.63231	2600.49	4.80085	4198.65	1.58531	1250.26	3.56007	3022.96	2.21043	1857	1.44462	831.648
2.64727	2601.86	4.81884	4198.25	1.59467	1251.68	3.57003	3024.27	2.23176	1858.34	1.44066	833.13
2.65026	2603.82	4.84709	4199.05	1.59488	1253.52	3.57548	3025.56	2.23735	1859.86	1.45727	834.188
2.66265	2605.34	4.81695	4200.58	1.60346	1255.05	3.56405	3027.43	2.23963	1861.67	1.45314	835.551
2.6551	2607.55	4.82419	4201.8	1.59572	1256.94	3.57413	3028.95	2.22333	1863.78	1.44498	837.076
2.65942	2609.32	4.82431	4202.35	1.60301	1258.72	3.58401	3030.21	2.23082	1865.66	1.4568	838.342
2.64927	2611.8	4.84789	4203.08	1.61897	1259.97	3.58528	3031.42	2.2499	1866.88	1.45772	839.679
2.65621	2613.47	4.84227	4203.71	1.60389	1261.99	3.57452	3033.21	2.24921	1868.53	1.47361	840.673
2.65651	2615.42	4.82475	4206.01	1.6105	1263.64	3.57939	3034.67	2.22803	1871.04	1.46571	842.086
2.66432	2617.23	4.83031	4206.61	1.60481	1265.45	3.59049	3036.26	2.22946	1872.88	1.45811	843.61
2.66376	2619.27	4.84844	4207.22	1.63038	1266.77	3.59202	3037.46	2.25783	1874.05	1.46007	845.011
2.6697	2620.96	4.84951	4207.92	1.62826	1268.32	3.58769	3039.21	2.26806	1875.36	1.47629	846.092
2.66693	2623.04	4.83942	4209.68	1.60634	1270.47	3.58075	3040.93	2.24356	1877.71	1.47554	847.405
2.67806	2624.6	4.84839	4210.25	1.61205	1272.37	3.61097	3041.49	2.23889	1879.84	1.47225	848.819
2.68023	2626.45	4.8618	4210.92	1.62886	1273.66	3.60447	3043.28	2.24851	1881.45	1.47281	850.184
2.6768	2628.52	4.8648	4211.72	1.64592	1274.77	3.59288	3044.76	2.27118	1882.84	1.4882	851.303
2.66741	2631	4.84812	4213.54	1.61394	1277.37	3.5956	3046.27	2.26288	1884.56	1.48523	852.591
2.67491	2632.84	4.85724	4214.29	1.61331	1279.07	3.60589	3047.37	2.25512	1886.71	1.47399	854.118
2.68207	2634.48	4.86083	4215.24	1.63824	1280.5	3.61129	3049.03	2.2654	1888.25	1.48932	855.224
2.68018	2636.62	4.85974	4216.42	1.64875	1281.88	3.61	3050.45	2.28059	1889.4	1.48572	856.509
2.69971	2637.71	4.85655	4217.4	1.63039	1283.82	3.59768	3052.26	2.27846	1891.24	1.48661	857.863
2.69259	2640	4.87707	4217.98	1.61499	1286.26	3.61784	3053.14	2.26199	1893.39	1.48388	859.374
2.69048	2641.97	4.87612	4218.71	1.63226	1287.64	3.62046	3054.54	2.28744	1894.41	1.49322	860.587
2.69343	2643.88	4.87936	4219.82	1.64793	1289.09	3.61393	3056.24	2.286	1896.27	1.49567	861.805
2.69482	2646.03	4.87441	4220.93	1.63437	1291.19	3.61692	3057.47	2.26751	1898.44	1.4952	863.152
2.70522	2647.55	4.88184	4221.92	1.63288	1293.04	3.63558	3058.36	2.27045	1900.3	1.49168	864.566
2.70706	2649.44	4.8827	4222.79	1.6424	1294.81	3.62693	3060.01	2.28417	1901.8	1.50585	865.732
2.6956	2651.92	4.87281	4224.43	1.66218	1295.92	3.6184	3061.82	2.29136	1903.2	1.51572	866.684
2.6924	2654.06	4.88852	4224.62	1.64233	1298.14	3.61716	3063.5	2.27466	1905.57	1.49359	868.509
2.71379	2655.02	4.90361	4225.23	1.63883	1300.08	3.63546	3064.43	2.2739	1907.42	1.49393	870.003
2.72571	2656.48	4.89441	4226.59	1.66007	1301.53	3.63496	3065.63	2.29208	1908.92	1.50643	871.182
2.71395	2658.99	4.88994	4227.81	1.67003	1303.08	3.624	3067.77	2.30448	1910.28	1.51442	872.285
2.69748	2661.83	4.90529	4228.17	1.6469	1305.22	3.63032	3069.23	2.29793	1912.02	1.51151	873.727
2.704	2663.6	4.90483	4229.19	1.64484	1307.27	3.64368	3070.37	2.29033	1914.15	1.51979	874.936
2.73285	2664.25	4.91011	4230.16	1.66205	1308.64	3.63627	3071.79	2.29919	1915.72	1.51886	876.233
2.73209	2666.22	4.89737	4231.65	1.68836	1309.6	3.63699	3073.17	2.31558	1916.89	1.52374	877.316
2.71022	2669.13	4.92301	4231.78	1.66497	1311.98	3.64368	3074.85	2.30029	1919.16	1.52294	878.715
2.71407	2670.92	4.91972	4232.53	1.65463	1313.93	3.64758	3076.12	2.30102	1920.9	1.51777	880.187
2.74274	2671.85	4.92416	4233.81	1.66461	1315.65	3.65114	3077.3	2.30025	1922.72	1.53117	881.276
2.73907	2673.84	4.90541	4235.02	1.68447	1316.9	3.64372	3078.83	2.30499	1924.5	1.52604	882.652
2.73333	2676.16	4.93415	4235.52	1.66966	1318.82	3.66406	3080.09	2.31377	1925.98	1.52666	884.03
2.72452	2678.62	4.94753	4235	1.67167	1320.82	3.66252	3081.36	2.31593	1927.91	1.52459	885.475
2.74401	2679.75	4.93275	4237.7	1.69071	1322.05	3.67492	3081.82	2.31279	1929.59	1.53772	886.59
2.75298	2681.2	4.93058	4237.89	1.70017	1323.35	3.6542	3084.22	2.31817	1931.14	1.54086	887.733
2.74056	2683.71	4.94166	4239.19	1.6842	1325.42	3.65522	3085.71	2.30299	1933.62	1.53747	889.145
2.7505	2685.32	4.95621	4238.9	1.67658	1327.4	3.65969	3087.05	2.29919	1935.54	1.53456	890.618
2.76491	2686.64	4.94658	4240.57	1.68396	1328.95	3.6713	3087.88	2.32402	1936.87	1.54116	891.859
2.76355	2688.6	4.93825	4241.74	1.6959	1330.54	3.66184	3089.79	2.31984	1938.65	1.55579	892.606
2.75643	2690.9	4.9546	4242.05	1.69118	1332.24	3.66042	3091.53	2.32323	1940.44	1.55356	893.864
2.76176	2692.72	4.97369	4242.46	1.68145	1334.36	3.67392	3092.66	2.31754	1942.45	1.54696	895.342
2.78082	2693.74	4.96478	4243.08	1.69323	1335.99	3.68166	3093.45	2.33233	1943.82	1.55325	896.58
2.77523	2695.96	4.95363	4245.5	1.70763	1337.27	3.66631	3095.39	2.32555	1945.91	1.55337	897.895
2.76258	2698.52	4.96157	4245.2	1.70071	1339.25	3.6711	3097.23	2.33187	1947.49	1.55829	899.137
2.76347	2700.4	4.97612	4246.35	1.6961	1341.11	3.68996	3098.14	2.32955	1949.58	1.5572	900.423
2.78724	2701.39	4.96629	4246.97	1.69837	1342.81	3.68833	3099.22	2.3312	1951.3	1.55949	901.715
2.79852	2702.7	4.95326	4248.96	1.71377	1344.25	3.673	3100.97	2.33607	1953.09	1.55734	903.047
2.77097	2705.85	4.96965	4249.05	1.71428	1345.76	3.67363	3102.82	2.33732	1954.81	1.56878	904.15
2.77531	2707.59	5.0009	4248.53	1.69197	1348.18	3.69722	3103.78	2.33256	1956.81	1.55685	905.671
2.7909	2708.86	4.989	4250.41	1.71125	1349.65	3.70042	3104.7	2.34498	1958.4	1.57594	906.738
2.7981	2710.45	4.95917	4251.79	1.73003	1350.8	3.68106	3106.52	2.3441	1960.07	1.56444	908.179
2.78978	2712.73	4.98596	4252.62	1.7289	1352.43	3.68458	3108.28	2.34769	1962.05	1.55855	909.672
2.77614	2715.31	5.00204	4252.03	1.71427	1354.52	3.70105	3109.43	2.35597	1963.52	1.56334	911.083
2.79022	2716.73	5.01127	4253.09	1.72519	1355.93	3.70028	3110.62	2.36313	1965	1.57326	912.312
2.80482	2717.99	4.98463	4254.88	1.72445	1357.73	3.699	3111.86	2.34559	1967.5	1.58118	913.532
2.80713	2719.83	4.98279	4255.71	1.73785	1359.11	3.69177	3113.91	2.35217	1968.98	1.57219	914.918
2.79164	2722.35	5.02174	4255.43	1.71012	1361.49	3.70314	3115.2	2.35945	1970.81	1.57002	916.394
2.80122	2723.89	5.00804	4255.99	1.72961	1363.05	3.71205	3116.11	2.36596	1972.26	1.58322	917.603
2.81687	2725.14	4.98681	4258.92	1.74674	1364.19	3.69979	3117.79	2.36581	1973.98	1.5832	918.906
2.80934	2727.33	4.99901	4258.52	1.73297	1366.09	3.69879	3119.39	2.35651	1976.21	1.5818	920.302
2.80185	2729.61	5.02597	4258.99	1.73299	1367.97	3.71717	3120.75	2.35351	1978.11	1.58834	921.537
2.81163	2731.19	5.03399	4259.32	1.73138	1369.8	3.72143	3121.73	2.37407	1979.54	1.59302	922.814
2.81158	2733.16	5.00868	4260.75	1.75426	1370.91	3.7158	3123.1	2.36451	1981.46	1.60178	923.872
2.8161	2734.98	4.9986	4262.75	1.74637	1372.81	3.71045	3124.84	2.36832	1983.33	1.58508	925.423
2.80825	2737.26	5.0247	4261.74	1.74048	1374.64	3.71623	3126.49	2.37489	1984.99	1.58538	926.926
2.81485	2738.9	5.04586	4262.55	1.74643	1376.21	3.72456	3127.66	2.37208	1986.83	1.59644	928.203
2.82782	2740.35	5.02391	4263.95	1.75532	1377.86	3.71437	3129.31	2.38051	1988.62	1.60659	929.306
2.8201	2742.47	5.01412	4265.19	1.76127	1379.32	3.71945	3130.62	2.38719	1990.09	1.60337	930.679
2.81308	2744.81	5.0375	4265.43	1.74915	1381.23	3.73288	3131.97	2.39103	1991.75	1.59838	932.117
2.81375	2746.79	5.04508	4265.15	1.75522	1382.92	3.74257	3133.08	2.38232	1993.84	1.61095	933.292
2.82734	2748.09	5.04448	4267.03	1.76326	1384.4	3.73458	3134.3	2.37317	1995.88	1.61132	934.565
2.82137	2750.27	5.02843	4267.99	1.75497	1386.2	3.72362	3136.1	2.39242	1997.44	1.61016	935.777
2.80799	2752.84	5.04917	4268.19	1.75932	1387.98	3.74012	3137.51	2.39733	1999.03	1.59466	937.6
2.81616	2754.68	5.06067	4268.72	1.76401	1389.59	3.74183	3138.69	2.39857	2000.68	1.6094	938.753
2.82396	2756.31	5.0442	4269.43	1.76749	1391.21	3.74184	3139.8	2.38919	2002.84	1.61848	939.887
2.82793	2758.11	5.03796	4271.65	1.76017	1393.21	3.7417	3141.32	2.39732	2004.32	1.59775	941.779
2.82368	2760.28	5.06146	4270.87	1.76371	1394.84	3.75781	3142.65	2.41008	2005.91	1.59979	943.346
2.82965	2762	5.07997	4270.86	1.77331	1396.31	3.76636	3143.04	2.41995	2007.29	1.62248	944.356
2.82921	2763.88	5.06426	4272.88	1.77744	1398.07	3.74901	3144.98	2.39592	2009.64	1.61876	945.774
2.84094	2765.42	5.05364	4273.35	1.7695	1399.9	3.74667	3146.56	2.3959	2011.62	1.62224	947.099
2.83879	2767.46	5.07031	4274.58	1.76182	1401.9	3.76747	3147.17	2.41397	2012.9	1.614	948.691
2.83306	2769.61	5.08977	4274.1	1.77408	1403.55	3.76236	3148.48	2.42127	2014.32	1.62102	950.027
2.84488	2771.35	5.0865	4274.32	1.79425	1404.7	3.76122	3150.22	2.40913	2016.58	1.62322	951.389
2.84462	2773.25	5.07262	4276.78	1.78811	1406.49	3.74893	3151.8	2.39431	2018.76	1.62889	952.738
2.84424	2775.24	5.08031	4276.48	1.78464	1408.35	3.76195	3152.85	2.41396	2020.34	1.62059	954.385
2.83968	2777.38	5.1054	4276.3	1.78469	1410.03	3.77481	3154.01	2.43416	2021.32	1.63793	955.559
2.84215	2779.32	5.08643	4278.34	1.79051	1411.7	3.76472	3155.73	2.41631	2023.49	1.64606	956.647
2.85458	2780.77	5.09123	4278.14	1.78681	1413.62	3.75844	3157.17	2.40581	2025.92	1.64936	957.892
2.85835	2782.56	5.09746	4279.38	1.79244	1415.14	3.7718	3158.29	2.42753	2027.1	1.62481	959.686
2.85716	2784.56	5.11353	4279.31	1.7922	1417.01	3.77243	3159.79	2.43241	2028.84	1.64192	960.922
2.85656	2786.55	5.11047	4279.53	1.78429	1419.03	3.77386	3161.21	2.41606	2031.06	1.6581	961.879
2.85982	2788.61	5.10117	4281.64	1.78556	1420.86	3.77313	3162.48	2.41325	2033.06	1.64548	963.42
2.86422	2790.31	5.10936	4281.76	1.80031	1422.44	3.77609	3163.69	2.42934	2034.67	1.63693	965.03
2.85712	2792.63	5.11462	4281.53	1.80126	1423.95	3.79035	3165.08	2.44678	2035.85	1.64675	966.441
2.85893	2794.52	5.11983	4283.35	1.79751	1425.87	3.78507	3166.35	2.43582	2037.99	1.66331	967.369
2.86495	2796.35	5.12665	4283.12	1.80158	1427.66	3.77713	3167.67	2.4205	2040.34	1.64881	969.057
2.86345	2798.38	5.12826	4283.18	1.80073	1429.34	3.78406	3168.98	2.4309	2042.01	1.64525	970.643
2.88401	2799.39	5.13537	4284.94	1.80896	1431.15	3.80015	3170.38	2.45225	2043.25	1.65066	972.109
2.87021	2802.07	5.14221	4284.66	1.81562	1432.61	3.79084	3171.49	2.44772	2044.98	1.665	973.181
2.85409	2804.81	5.14247	4284.68	1.81536	1434.29	3.77818	3173.41	2.44071	2047.14	1.67155	974.359
2.87692	2805.92	5.1501	4286.17	1.81793	1436.16	3.79446	3174.49	2.43303	2049.26	1.65542	976.096
2.88475	2807.57	5.14541	4286.62	1.81874	1437.83	3.80435	3175.81	2.45142	2050.71	1.67231	977.139
2.87446	2810.04	5.15409	4286.3	1.81295	1439.73	3.79089	3177.21	2.44427	2052.7	1.66549	978.594
2.86886	2812.18	5.15709	4287.65	1.8275	1441.26	3.78727	3178.91	2.43942	2054.72	1.66205	980.118
2.8827	2813.68	5.17252	4287.75	1.82709	1442.93	3.80765	3179.99	2.45511	2056.31	1.67455	981.259
2.89184	2815.29	5.15957	4288.26	1.8173	1444.95	3.81649	3181.12	2.46598	2057.69	1.66534	983.015
2.8919	2817.19	5.16843	4288.69	1.82366	1446.65	3.80266	3182.56	2.45534	2059.89	1.68315	983.979
2.88917	2819.2	5.17476	4289.76	1.82457	1448.33	3.79399	3184.41	2.43399	2062.35	1.68348	985.152
2.89321	2821.27	5.18497	4289.4	1.83108	1450.19	3.81031	3185.78	2.46078	2063.84	1.67182	986.915
2.9048	2822.7	5.19391	4289.02	1.83905	1451.65	3.82037	3186.87	2.48753	2064.76	1.68569	988.088
2.90253	2824.79	5.17413	4291.45	1.82994	1453.56	3.81542	3188.03	2.47248	2066.65	1.67505	989.773
2.90305	2826.76	5.2003	4290.88	1.82563	1455.75	3.80878	3189.61	2.44815	2069.47	1.692	990.753
2.89719	2828.96	5.20132	4290.81	1.84781	1456.84	3.81837	3191.26	2.45801	2071.13	1.67991	992.477
2.9113	2830.36	5.20525	4290.64	1.84381	1458.61	3.82626	3192.24	2.49075	2072.2	1.68666	993.823
2.90342	2832.63	5.18907	4293.36	1.84909	1460.38	3.82512	3193.37	2.4772	2074.2	1.69302	995.088
2.90413	2834.58	5.20674	4292.73	1.83784	1462.36	3.81854	3195.22	2.45401	2076.69	1.695	996.38
2.91224	2836.16	5.21802	4292.26	1.85687	1463.74	3.82456	3196.62	2.46604	2078.59	1.68158	998.209
2.91687	2838.04	5.21982	4292.42	1.85178	1465.69	3.84125	3197.25	2.48728	2079.79	1.69814	999.441
2.93086	2839.41	5.20853	4294.82	1.86338	1466.96	3.8287	3198.79	2.48886	2081.57	1.7155	1000.41
2.91733	2842.04	5.20937	4294.78	1.85313	1468.84	3.81958	3200.91	2.46796	2083.97	1.70032	1001.96
2.9135	2844.25	5.2372	4293.68	1.85271	1470.8	3.82388	3202.41	2.46483	2086.27	1.6952	1003.6
2.92938	2845.44	5.23327	4294.03	1.86456	1472.19	3.84958	3202.89	2.49985	2087.13	1.71915	1004.42
2.93628	2847.1	5.2156	4296.63	1.8643	1473.8	3.83229	3204.51	2.49972	2088.89	1.71337	1005.87
2.92328	2849.7	5.2172	4296.55	1.86231	1475.75	3.82576	3206.62	2.48765	2091.28	1.72281	1006.91
2.91864	2851.83	5.24769	4295.24	1.86013	1477.42	3.83488	3207.96	2.48564	2093.15	1.71062	1008.55
2.93376	2853.2	5.23989	4295.78	1.86077	1479.27	3.85093	3208.85	2.50384	2094.68	1.71806	1009.84
2.94448	2854.72	5.22454	4298.34	1.86478	1481.01	3.83896	3210.28	2.4994	2096.45	1.72453	1010.99
2.93633	2856.97	5.22805	4298.19	1.85968	1482.95	3.84243	3211.98	2.48142	2098.88	1.72383	1012.3
2.93309	2859.27	5.25203	4297.3	1.87969	1484.4	3.85157	3213.45	2.48945	2100.78	1.71307	1013.98
2.94759	2860.63	5.25152	4297.37	1.86802	1486.39	3.85535	3214.56	2.51201	2101.98	1.72642	1015.18
2.95749	2862.12	5.23914	4299.89	1.87856	1487.79	3.85406	3215.64	2.51067	2103.84	1.74223	1016.01
2.95351	2864.24	5.23606	4300.02	1.8701	1490.01	3.8411	3217.92	2.48491	2106.38	1.74153	1017.3
2.95022	2866.37	5.25877	4299.17	1.86959	1491.74	3.8539	3219.3	2.48956	2108.52	1.72872	1018.9
2.9515	2868.25	5.25971	4299.15	1.89419	1493	3.85802	3220.49	2.51384	2109.71	1.73442	1020.26
2.95836	2869.94	5.24815	4301.78	1.89062	1494.8	3.86081	3221.64	2.50954	2111.92	1.73825	1021.56
2.95693	2871.87	5.25242	4301.57	1.8713	1496.98	3.8472	3223.59	2.49767	2113.96	1.73444	1022.94
2.96316	2873.5	5.27033	4300.83	1.87192	1499.09	3.86359	3225.09	2.49368	2116.42	1.72968	1024.43
2.95711	2875.78	5.27987	4300.52	1.89549	1500.24	3.87106	3226.15	2.51941	2117.54	1.73147	1025.88
2.97523	2876.96	5.26146	4302.51	1.89866	1501.77	3.8739	3227.2	2.52412	2119.41	1.74583	1027.02
2.97533	2878.99	5.26661	4303.06	1.88096	1504.24	3.86968	3228.7	2.51135	2121.53	1.74102	1028.47
2.97645	2880.85	5.27818	4302.59	1.8749	1506.13	3.87077	3230.52	2.5184	2123.48	1.73552	1030.14
2.97734	2882.73	5.28878	4302.14	1.88235	1508.14	3.88272	3231.48	2.53993	2124.6	1.74481	1031.44
2.98261	2884.47	5.27566	4303.27	1.89749	1509.45	3.87671	3232.72	2.53572	2126.45	1.74969	1032.65
2.98414	2886.25	5.26903	4305.03	1.89236	1511.48	3.87623	3234.35	2.52258	2128.82	1.75771	1033.8
2.98443	2888.23	5.30019	4303.85	1.88992	1513.5	3.88713	3235.71	2.52365	2130.66	1.75007	1035.36
2.97842	2890.46	5.31353	4303.27	1.89703	1515.28	3.89267	3236.7	2.55326	2131.92	1.75934	1036.6
2.98429	2892.17	5.30542	4303.66	1.89816	1517.15	3.88756	3237.95	2.5395	2133.83	1.77351	1037.6
2.99418	2893.68	5.28322	4305.74	1.90979	1518.53	3.86574	3240.26	2.52689	2136.09	1.75793	1039.13
2.9908	2895.72	5.30917	4305.61	1.90883	1520.61	3.87733	3241.74	2.52517	2138.29	1.75927	1040.58
2.99847	2897.39	5.32765	4304.86	1.92681	1521.79	3.8953	3242.79	2.54746	2139.46	1.76152	1041.99
2.99542	2899.43	5.311	4305.49	1.91748	1523.63	3.89174	3244.12	2.55577	2141.15	1.77609	1043.12
3.00806	2900.82	5.29588	4306.06	1.91853	1525.51	3.88126	3245.91	2.52994	2143.64	1.776	1044.39
3.01165	2902.56	5.30139	4307.03	1.90755	1527.6	3.90167	3247.31	2.52848	2145.93	1.76888	1045.8
3.00087	2905.08	5.33277	4306.78	1.93771	1528.56	3.90615	3248.37	2.54807	2147.22	1.7713	1047.17
3.00761	2906.59	5.32738	4307.01	1.92674	1530.63	3.90462	3249.43	2.56214	2148.85	1.78855	1048.16
3.01498	2908.28	5.31354	4307.52	1.91596	1532.69	3.89333	3251.39	2.54864	2150.96	1.77851	1049.57
3.00706	2910.56	5.32663	4307	1.92292	1534.4	3.90326	3252.9	2.54599	2153.13	1.77879	1051.01
3.00285	2912.76	5.3572	4305.82	1.93765	1535.93	3.91007	3254.08	2.56692	2154.42	1.77656	1052.49
3.01087	2914.32	5.3423	4308.27	1.94332	1537.34	3.90768	3255.15	2.5853	2155.49	1.78684	1053.7
3.01653	2916.02	5.32345	4309.23	1.9256	1539.44	3.88398	3257.64	2.55604	2158.11	1.78018	1055.1
3.02454	2917.59	5.33074	4308.89	1.92968	1541.43	3.91379	3258.61	2.55062	2160.3	1.78008	1056.57
3.00761	2920.28	5.36037	4307.73	1.94273	1542.86	3.91676	3260.15	2.57691	2161.51	1.78586	1057.88
3.01618	2922.01	5.34557	4308.37	1.95318	1544.26	3.9174	3261.31	2.58789	2163.03	1.79873	1059.1
3.02096	2923.78	5.33898	4309.61	1.93908	1546.47	3.90507	3263.17	2.56	2165.44	1.78404	1060.76
3.03768	2924.87	5.34291	4310.64	1.93966	1548.11	3.86641	3266.45	2.54868	2167.99	1.79344	1062.01
3.02782	2927.42	5.37443	4309.39	1.96127	1549.3	3.92241	3266.45	2.56475	2169.46	1.79087	1063.51
3.03044	2929.33	5.36226	4309.89	1.95517	1551.31	3.91839	3268.16	2.58702	2170.96	1.80623	1064.51
3.03193	2931.14	5.35214	4310.31	1.94985	1553.09	3.91737	3270.01	2.58189	2172.8	1.80217	1065.91
3.03707	2932.96	5.34951	4310.42	1.94316	1555.05	3.92376	3271.42	2.55625	2175.57	1.79933	1067.29
3.03603	2934.9	5.37386	4310.91	1.9634	1556.44	3.9397	3272.24	2.58796	2176.73	1.79129	1069
3.03557	2936.82	5.3766	4311.43	1.96746	1557.96	3.93087	3273.76	2.59724	2178.08	1.80423	1070.19
3.03542	2938.84	5.3619	4312	1.95706	1559.84	3.92193	3275.74	2.59129	2180.22	1.81394	1071.37
3.0475	2940.18	5.36263	4311.97	1.9577	1561.87	3.9329	3277.14	2.58416	2182.22	1.79546	1073.13
3.03734	2942.53	5.37817	4311.4	1.96957	1563.3	3.94402	3278.15	2.59677	2183.82	1.80788	1074.48
3.04838	2944.02	5.39657	4310.69	1.96761	1564.94	3.94047	3279.3	2.60674	2185.3	1.8183	1075.71
3.04763	2945.96	5.36609	4313.18	1.96116	1567.04	3.92329	3281.69	2.59405	2187.35	1.81438	1077.12
3.05234	2947.73	5.37574	4313.71	1.95722	1568.96	3.93632	3283.11	2.5887	2189.62	1.8109	1078.63
3.05533	2949.38	5.3888	4313.17	1.97851	1570.23	3.94762	3284.26	2.60923	2190.81	1.82184	1079.94
3.05097	2951.61	5.39685	4312.79	1.97902	1571.99	3.94413	3285.72	2.60324	2192.69	1.82744	1081.17
3.04646	2953.93	5.39474	4312.84	1.9724	1573.85	3.92846	3287.71	2.59055	2195.19	1.8295	1082.38
3.06174	2955.19	5.3958	4312.87	1.97509	1575.62	3.94386	3288.94	2.5972	2196.92	1.81902	1084.01
3.06541	2957	5.40164	4312.68	1.98523	1577.23	3.96187	3290.32	2.62054	2198.31	1.82145	1085.48
3.06198	2959.06	5.40987	4314.05	1.99192	1578.69	3.96223	3291.27	2.62238	2199.8	1.83981	1086.56
3.0678	2960.77	5.41135	4314.17	1.98608	1580.47	3.94938	3293.1	2.59866	2202.35	1.83973	1087.74
3.07927	2962.07	5.41271	4314.19	1.98858	1582.35	3.95561	3294.32	2.59459	2204.65	1.83062	1089.4
3.0804	2964.01	5.41193	4314.21	2.00348	1583.73	3.96602	3296.02	2.61897	2205.9	1.83977	1090.57
3.09273	2965.37	5.40583	4314.39	2.00819	1585.05	3.95929	3297.5	2.63155	2207.46	1.85842	1091.36
3.07771	2967.96	5.40985	4314.29	1.98739	1587.18	3.96443	3298.65	2.61632	2209.56	1.85239	1092.63
3.08855	2969.31	5.4189	4313.89	2.00072	1588.77	3.97495	3299.76	2.60878	2211.83	1.82497	1094.73
3.08928	2971.16	5.4163	4315.98	2.00218	1590.43	3.96769	3301.78	2.63329	2213.08	1.83983	1096.04
3.09801	2972.71	5.40995	4316.42	2.01478	1591.67	3.97152	3302.91	2.64446	2214.43	1.8645	1096.84
3.08992	2975.01	5.4323	4315.51	1.99808	1593.72	3.96174	3304.79	2.6267	2216.79	1.8585	1098.06
3.0874	2977	5.44001	4315.14	2.00482	1595.55	3.97974	3305.64	2.61718	2218.84	1.84472	1099.88
3.0943	2978.63	5.42926	4315.56	2.01889	1596.77	4.0005	3307.04	2.64268	2220.09	1.85519	1101.01
3.10368	2980.24	5.42724	4315.67	2.01974	1598.25	3.98652	3308.09	2.64713	2221.68	1.8612	1102.25
3.1116	2981.69	5.43397	4315.36	2.00496	1600.46	3.97688	3309.71	2.63519	2223.73	1.85903	1103.64
3.10744	2983.67	5.461	4314.77	2.01531	1602.07	3.98116	3311.37	2.6243	2226.19	1.84586	1105.45
3.0988	2985.95	5.45103	4316.76	2.03562	1603.12	3.99449	3312.58	2.6434	2227.52	1.86544	1106.39
3.11712	2987.07	5.44188	4317.26	2.02683	1604.92	3.99648	3313.39	2.64847	2229.12	1.85733	1108.12
3.10206	2989.57	5.45382	4316.8	2.01572	1606.91	3.98558	3315.21	2.63645	2231.49	1.86634	1109.3
3.12451	2990.5	5.47589	4315.89	2.01938	1608.67	3.98444	3317.13	2.63682	2233.39	1.86282	1110.75
3.11247	2992.97	5.47564	4315.86	2.02223	1610.25	4.00655	3317.99	2.65413	2235.04	1.85999	1112.27
3.1271	2994.23	5.44644	4317.01	2.03071	1611.73	4.0058	3318.87	2.66638	2236.3	1.88767	1113.03
3.12828	2995.97	5.45474	4316.69	2.01967	1613.94	3.99852	3320.7	2.6508	2238.4	1.87075	1114.72
3.12763	2997.81	5.4693	4316.1	2.0136	1615.91	3.9933	3322.5	2.64953	2240.57	1.86832	1116.22
3.11734	3000.31	5.47854	4315.86	2.04178	1617.03	4.01882	3323.11	2.66345	2241.97	1.88068	1117.38
3.13349	3001.47	5.45631	4318.61	2.04672	1618.56	4.00721	3324.38	2.66542	2243.75	1.89208	1118.59
3.1365	3003.15	5.47778	4317.89	2.04079	1620.32	4.00751	3326.27	2.66654	2245.53	1.89331	1119.78
3.12118	3005.77	5.48949	4317.45	2.01667	1622.65	4.01232	3327.52	2.65196	2247.76	1.86752	1121.51
3.13066	3007.28	5.4809	4317.81	2.03773	1624.25	4.02536	3327.92	2.65861	2249.76	1.87608	1122.95
3.14541	3008.53	5.46598	4318.29	2.05135	1625.56	4.0141	3330.07	2.67384	2251.04	1.88957	1124.14
3.14404	3010.49	5.48001	4317.83	2.03842	1627.55	4.00962	3331.68	2.66956	2253.09	1.88663	1125.52
3.13828	3012.65	5.51155	4316.59	2.03544	1629.74	4.02004	3332.76	2.66587	2255.22	1.89064	1126.87
3.12793	3015.01	5.50102	4316.99	2.04454	1631.32	4.04169	3333.29	2.67329	2256.83	1.88198	1128.52
3.14648	3016.1	5.4725	4318.07	2.05735	1632.63	4.02137	3335.35	2.68491	2258.48	1.90473	1129.63
3.15251	3017.61	5.47588	4319.01	2.04481	1634.78	4.00345	3337.38	2.67479	2260.48	1.90302	1130.94
3.15553	3019.4	5.51103	4318.64	2.05099	1636.47	4.03329	3338.05	2.67679	2262.31	1.89756	1132.4
3.13196	3022.44	5.49563	4319.27	2.06083	1637.8	4.03977	3339.2	2.69897	2263.53	1.90507	1133.67
3.14752	3023.72	5.47033	4320.29	2.05667	1639.66	4.03551	3340.53	2.70223	2265.09	1.91276	1134.83
3.15883	3025.04	5.46379	4320.49	2.03965	1642.09	4.02133	3342.23	2.67106	2267.72	1.90976	1136.11
3.15993	3026.81	5.50294	4318.96	2.04985	1643.59	4.0309	3343.54	2.66378	2270.17	1.89053	1137.93
3.13645	3029.86	5.49463	4319.29	2.07248	1645.01	4.04942	3344.87	2.6938	2271.18	1.90145	1139.29
3.14794	3031.34	5.47512	4320.13	2.07708	1646.46	4.05069	3345.69	2.70439	2272.83	1.91071	1140.59
3.16525	3032.47	5.47174	4321.95	2.04438	1649.03	4.02729	3347.58	2.6826	2275.19	1.92172	1141.77
3.16257	3034.55	5.50212	4321.11	2.04296	1651.24	4.03645	3349.07	2.68414	2277.28	1.89525	1143.65
3.15005	3037.01	5.50001	4321.2	2.06664	1652.48	4.06221	3350.04	2.70122	2278.78	1.91775	1144.81
3.145	3039.21	5.48517	4321.86	2.09256	1653.47	4.05668	3350.88	2.71676	2279.91	1.9303	1145.93
3.16614	3040.27	5.46648	4322.6	2.05901	1656.19	4.04741	3352.78	2.7134	2281.77	1.92319	1147.33
3.16518	3042.27	5.4918	4321.53	2.05485	1658.16	4.05068	3354.21	2.6975	2284.15	1.92745	1148.67
3.16354	3044.29	5.5015	4321.22	2.06959	1659.92	4.06842	3354.75	2.70787	2285.58	1.91176	1150.39
3.16495	3046.07	5.47837	4324.16	2.09592	1660.9	4.06294	3356.13	2.72067	2287.3	1.93465	1151.41
3.17538	3047.57	5.47276	4324.46	2.08502	1662.75	4.05579	3357.77	2.71548	2289.07	1.93052	1152.88
3.18608	3048.9	5.49075	4323.76	2.07462	1664.92	4.0626	3358.83	2.68929	2291.74	1.9345	1154.05
3.17117	3051.57	5.50017	4323.34	2.08828	1666.52	4.06909	3359.98	2.72307	2292.92	1.9366	1155.35
3.17656	3053.22	5.49579	4323.44	2.09998	1667.77	4.07167	3361.51	2.72844	2294.35	1.93718	1156.75
3.17985	3055	5.47288	4325.34	2.07536	1670.21	4.06	3362.89	2.7236	2296.26	1.94459	1157.95
3.18997	3056.44	5.49217	4325.8	2.07767	1672.22	4.06945	3363.91	2.71195	2298.7	1.94344	1159.29
3.17712	3058.91	5.50185	4325.4	2.10519	1673.21	4.08586	3365.44	2.72291	2300.08	1.94578	1160.56
3.16843	3061.47	5.48571	4326.06	2.10862	1674.68	4.08714	3365.98	2.73203	2301.75	1.95557	1161.66
3.20609	3061.21	5.49148	4325.86	2.08532	1677.19	4.06558	3367.99	2.7227	2303.79	1.96158	1162.89
3.20963	3063.11	5.49029	4326.42	2.08345	1679.1	4.06808	3369.76	2.71351	2306.02	1.94972	1164.33
3.18421	3066.3	5.5106	4327.14	2.09715	1680.75	4.10009	3370.04	2.73369	2307.58	1.94953	1165.77
3.17884	3068.72	5.49952	4327.61	2.12504	1681.66	4.09483	3371.09	2.75498	2308.56	1.96591	1166.84
3.20802	3068.98	5.49741	4327.74	2.1093	1683.68	4.0696	3373.36	2.72479	2311.16	1.97962	1167.64
3.21651	3070.39	5.5035	4327.4	2.0867	1686.15	4.07822	3374.75	2.72056	2313.43	1.95832	1169.18
3.19779	3073.43	5.50782	4327.23	2.10853	1687.64	4.09978	3375.04	2.73839	2314.83	1.95721	1170.71
3.18053	3076.28	5.50683	4329.18	2.12556	1688.82	4.09205	3377.02	2.75072	2316.4	1.97397	1171.61
3.21402	3076.39	5.5033	4329.58	2.10743	1690.93	4.08571	3378.3	2.75829	2317.81	1.98701	1172.34
3.23425	3077.15	5.52258	4328.79	2.09962	1693.27	4.09443	3379.37	2.73633	2320.23	1.96766	1174.27
3.20393	3080.8	5.52313	4328.79	2.10801	1694.89	4.11185	3380.44	2.72895	2322.67	1.97535	1175.44
3.19455	3083.26	5.51746	4329.03	2.13048	1696.13	4.11189	3381.45	2.75995	2323.49	1.98638	1176.48
3.22435	3083.67	5.51474	4329.95	2.12386	1697.99	4.09137	3383.19	2.76418	2325.13	1.99217	1177.48
3.24261	3084.32	5.5277	4330.69	2.10247	1700.42	4.10179	3384.62	2.73853	2327.84	1.97337	1179.03
3.21933	3087.83	5.53492	4330.44	2.11022	1702.39	4.1238	3385.35	2.75233	2329.27	1.97366	1180.43
3.20074	3090.73	5.53463	4330.41	2.14367	1703.24	4.12355	3385.95	2.77454	2330.71	1.98616	1181.5
3.23157	3091.14	5.52628	4330.8	2.12999	1705.22	4.10566	3388.04	2.76454	2332.54	1.99008	1182.66
3.26034	3091.27	5.54395	4330.06	2.11407	1707.67	4.11768	3388.74	2.75355	2334.65	2.00055	1183.6
3.23547	3094.61	5.55348	4330.49	2.13149	1709.11	4.12788	3389.85	2.75194	2337.03	1.98578	1185.32
3.21942	3097.33	5.5455	4332.17	2.15767	1710.07	4.13431	3390.83	2.77367	2338.16	2.00349	1186.24
3.24283	3098.09	5.54854	4332.15	2.13	1712.56	4.1218	3392	2.77574	2339.88	2.00474	1187.31
3.26876	3098.47	5.55972	4331.64	2.11406	1714.94	4.12037	3393.75	2.75891	2342.37	1.98841	1188.9
3.23922	3102.13	5.56718	4331.35	2.12969	1716.58	4.13849	3394.05	2.76934	2343.83	1.99165	1190.37
3.22293	3104.82	5.5558	4331.78	2.15844	1717.63	4.13994	3395.51	2.77977	2345.52	2.00544	1191.31
3.25637	3105.03	5.55848	4331.71	2.14104	1719.68	4.13503	3396.59	2.78483	2347.08	2.00963	1192.32
3.28113	3105.42	5.57609	4332.64	2.12643	1722.02	4.14784	3397.31	2.77566	2349.06	2.00331	1193.83
3.25856	3108.69	5.58501	4332.78	2.13781	1723.86	4.14149	3398.76	2.78186	2351	2.00029	1195.29
3.23947	3111.67	5.57119	4333.31	2.17146	1724.6	4.14449	3399.24	2.78343	2352.75	2.01581	1196.44
3.26322	3112.42	5.57984	4332.94	2.15844	1726.56	4.1318	3401.46	2.7834	2354.4	2.02316	1197.24
3.28624	3112.86	5.59335	4332.35	2.12278	1729.62	4.14134	3402.3	2.76267	2357.3	2.00528	1198.68
3.26693	3115.97	5.58045	4332.89	2.14838	1730.9	4.16063	3402.73	2.78159	2358.6	2.00479	1200.08
3.24446	3119	5.57893	4332.92	2.17964	1731.88	4.15871	3404.04	2.79781	2360.18	2.02107	1201.11
3.26526	3119.91	5.58149	4333.39	2.17178	1733.77	4.13614	3405.41	2.8007	2361.83	2.02691	1202.09
3.29861	3119.79	5.60567	4334.07	2.14219	1736.26	4.15423	3406.75	2.77847	2364.3	2.02184	1203.41
3.27508	3123.15	5.59883	4334.37	2.14832	1738.3	4.17334	3406.84	2.78128	2366.48	2.00866	1205.19
3.25839	3125.88	5.58817	4334.8	2.17801	1739.25	4.17736	3408.17	2.80934	2367.4	2.02885	1206.06
3.26321	3127.62	5.58969	4334.72	2.17578	1740.89	4.15116	3409.39	2.811	2369.05	2.01711	1207.72
3.3088	3126.95	5.59589	4334.45	2.15667	1743.5	4.15545	3410.68	2.78971	2371.66	2.01123	1209.26
3.2889	3130.03	5.60914	4333.91	2.16679	1745.09	4.18157	3411.5	2.77973	2373.99	2.02429	1210.4
3.27449	3132.52	5.58444	4334.81	2.18807	1746.2	4.19496	3411.69	2.81401	2375.06	2.03889	1211.43
3.28396	3134.1	5.59978	4335.84	2.19133	1747.93	4.16218	3413.28	2.824	2376.34	2.04478	1212.62
3.31742	3133.92	5.63152	4335.1	2.16955	1750.33	4.16688	3414.36	2.79786	2378.94	2.02485	1214.26
3.30029	3136.83	5.62188	4335.47	2.17607	1751.88	4.18038	3415.55	2.79308	2381.31	2.02034	1215.78
3.28091	3139.74	5.59863	4336.42	2.20732	1752.9	4.18655	3415.81	2.81378	2382.65	2.04164	1216.89
3.29212	3141.21	5.61393	4335.78	2.20275	1754.64	4.17904	3417.67	2.82742	2384.21	2.04938	1217.92
3.3254	3140.99	5.64256	4334.66	2.17033	1757.14	4.16978	3418.49	2.80925	2386.31	2.02827	1219.67
3.31532	3143.57	5.63844	4334.89	2.17956	1758.9	4.18921	3419.72	2.79292	2389.04	2.02714	1221.28
3.29018	3146.74	5.61031	4335.92	2.21022	1759.95	4.19393	3420.07	2.81522	2390.41	2.04614	1222.38
3.29884	3148.31	5.60944	4336.63	2.21221	1761.34	4.18196	3421.75	2.8264	2391.93	2.05569	1223.32
3.32972	3148.35	5.6454	4336.78	2.19772	1763.42	4.19216	3422.77	2.8139	2394.3	2.03615	1225.11
3.31776	3150.86	5.64682	4336.71	2.18356	1765.79	4.20533	3423.21	2.81014	2396.37	2.04197	1226.42
3.30121	3153.68	5.61464	4337.96	2.21157	1766.87	4.19957	3424.62	2.81717	2398.42	2.05706	1227.57
3.3045	3155.52	5.60776	4338.24	2.21455	1768.37	4.18136	3425.84	2.83431	2399.7	2.07109	1228.36
3.34531	3154.94	5.6494	4336.61	2.18818	1770.84	4.18667	3427.53	2.83061	2401.84	2.05006	1230.24
3.32983	3157.66	5.6621	4336.12	2.19511	1772.85	4.21837	3427.19	2.82184	2403.99	2.05652	1231.4
3.30722	3160.84	5.63342	4337.29	2.21173	1774.1	4.21806	3428.86	2.83095	2405.86	2.06181	1232.69
3.31185	3162.63	5.61695	4338.14	2.22899	1775.32	4.187	3429.94	2.84232	2407.37	2.07584	1233.8
3.341	3162.78	5.66352	4338.02	2.20517	1777.79	4.20192	3431.26	2.83897	2409.22	2.06918	1235.11
3.33906	3164.67	5.6974	4336.85	2.21355	1779.4	4.21767	3431.78	2.84116	2411.31	2.05483	1236.84
3.31591	3167.99	5.63631	4339.21	2.23464	1780.51	4.22587	3432.51	2.84592	2412.97	2.07322	1237.9
3.33289	3168.97	5.62222	4339.86	2.22987	1782.16	4.20986	3433.78	2.85862	2414.36	2.08433	1238.88
3.37371	3168.54	5.65985	4338.29	2.2116	1784.62	4.20299	3435.13	2.851	2416.65	2.07105	1240.51
3.35189	3171.41	5.69472	4336.88	2.21224	1786.43	4.22467	3435.94	2.83832	2418.8	2.06682	1242
3.33583	3174.35	5.65557	4338.41	2.24358	1787.32	4.21748	3436.7	2.84949	2420.61	2.08632	1242.86
3.3401	3175.84	5.64062	4339.09	2.24646	1788.87	4.21367	3438.51	2.86338	2422.03	2.08193	1244.28
3.37294	3176.01	5.66438	4338.14	2.21473	1791.6	4.20595	3439.62	2.8538	2424.1	2.07635	1245.72
3.36275	3178.24	5.6997	4336.84	2.2205	1793.19	4.23418	3440.2	2.85079	2426.41	2.07908	1247.08
3.34022	3181.4	5.67574	4339.48	2.24276	1794.57	4.24478	3440.53	2.85695	2428.19	2.09098	1248.07
3.34527	3183.06	5.66026	4340.38	2.25818	1795.82	4.21378	3442.79	2.87505	2429.5	2.10156	1249.27
3.38135	3182.82	5.67935	4339.63	2.23679	1798.07	4.21158	3444.26	2.86149	2431.83	2.08318	1250.82
3.37328	3185.15	5.70845	4338.49	2.22315	1800.2	4.23156	3444.55	2.85839	2433.73	2.0891	1252.19
3.34357	3188.56	5.68023	4339.63	2.246	1801.62	4.24404	3445.91	2.8586	2435.93	2.09165	1253.52
3.34556	3190.57	5.66103	4340.4	2.25805	1802.88	4.2228	3447.07	2.85715	2437.85	2.11014	1254.35
3.39051	3189.71	5.69457	4339.05	2.2511	1804.69	4.22222	3448.44	2.86999	2439.61	2.09905	1255.79
3.38384	3192	5.71853	4338.06	2.2307	1807.08	4.24772	3449.57	2.87658	2441.28	2.08925	1257.32
3.35675	3195.28	5.69415	4339.08	2.24499	1808.8	4.26197	3449.42	2.87916	2442.98	2.10209	1258.57
3.35885	3197.21	5.68254	4339.61	2.26568	1809.85	4.23761	3451.3	2.87926	2445.05	2.11248	1259.49
3.38745	3197.34	5.70521	4340.48	2.25651	1811.73	4.22647	3452.77	2.88242	2446.81	2.09467	1261.32
3.3864	3199.23	5.73368	4339.59	2.24365	1814.15	4.24733	3453.75	2.88127	2448.8	2.10285	1262.59
3.3603	3202.67	5.71416	4340.35	2.25572	1815.58	4.26029	3454.32	2.88013	2450.8	2.10916	1263.95
3.35956	3204.64	5.6914	4341.29	2.27205	1816.83	4.24436	3455.89	2.89034	2452.23	2.11643	1265
3.40532	3203.91	5.6992	4340.94	2.25407	1819.23	4.23611	3457.67	2.88748	2454.44	2.10539	1266.65
3.40686	3205.48	5.74692	4338.99	2.25541	1821.1	4.26296	3457.63	2.89733	2455.89	2.10796	1268.01
3.37164	3209.49	5.7301	4339.67	2.25876	1822.71	4.26542	3459.49	2.90677	2457.29	2.12316	1269.18
3.36791	3211.57	5.69548	4341.13	2.27611	1824.25	4.25165	3460.38	2.89302	2459.74	2.1225	1270.45
3.41176	3211.08	5.71518	4340.34	2.27018	1826.11	4.2387	3462.13	2.8866	2461.87	2.13209	1271.46
3.41916	3212.3	5.75467	4338.71	2.26035	1828.11	4.26073	3463.27	2.89634	2463.45	2.11485	1273.23
3.38451	3216.15	5.74305	4339.17	2.27536	1829.72	4.27295	3463.31	2.89715	2465.52	2.12478	1274.46
3.38195	3218.19	5.71892	4340.1	2.2901	1830.99	4.25047	3465.82	2.89685	2467.33	2.14255	1275.27
3.40817	3218.6	5.7189	4340.13	2.28065	1832.9	4.25876	3466.71	2.90526	2469.25	2.12708	1276.76
3.42425	3219.52	5.74378	4340.27	2.26793	1835.07	4.271	3467.22	2.90633	2471.05	2.12416	1278.38
3.39797	3222.7	5.74634	4341.18	2.27981	1836.83	4.28943	3468.56	2.92357	2472.19	2.13753	1279.4
3.38617	3225.52	5.72927	4341.83	2.28933	1838.33	4.27002	3469.2	2.90849	2474.75	2.14957	1280.35
3.42243	3225.14	5.72158	4342.14	2.28423	1840.18	4.25738	3471.55	2.91158	2476.43	2.14144	1281.94
3.43665	3226.27	5.74973	4340.99	2.281	1842.22	4.28072	3471.96	2.91546	2478.24	2.12073	1283.76
3.4093	3229.54	5.74447	4341.25	2.29338	1843.61	4.28877	3472.69	2.92031	2480.1	2.13981	1284.93
3.39215	3232.55	5.7294	4341.9	2.2933	1845.28	4.26944	3474.54	2.91966	2481.85	2.15881	1285.93
3.43007	3232.14	5.73316	4341.73	2.29144	1847.18	4.26563	3475.66	2.92194	2483.74	2.14324	1287.39
3.44297	3233.17	5.74621	4341.16	2.28564	1849.24	4.27426	3477.01	2.93043	2485.36	2.13708	1288.92
3.42718	3235.98	5.74434	4341.28	2.30155	1850.63	4.29942	3477.77	2.92173	2487.43	2.14332	1290.29
3.41447	3238.43	5.73533	4341.61	2.30993	1852.16	4.28449	3478.7	2.9346	2489.09	2.16842	1291.03
3.44884	3238.55	5.73515	4342.98	2.29976	1854.33	4.27617	3480.94	2.93389	2491.02	2.14744	1292.67
3.46271	3239.37	5.7545	4342.93	2.30047	1856.03	4.28677	3481.88	2.93701	2492.64	2.1514	1294
3.44368	3242.23	5.74873	4343.18	2.30434	1857.68	4.31081	3481.94	2.94285	2494.3	2.15851	1295.3
3.42293	3245.32	5.74252	4343.46	2.31221	1859.5	4.2962	3483.7	2.94509	2496.08	2.17536	1296.06
3.46547	3244.59	5.75043	4343.13	2.30887	1861.28	4.28935	3484.78	2.93596	2498.13	2.15835	1297.83
3.48738	3245.16	5.76304	4342.58	2.31331	1862.94	4.31312	3485.93	2.94552	2499.81	2.15294	1299.35
3.47088	3247.75	5.75278	4343.01	2.31795	1864.66	4.31957	3485.81	2.95616	2501.39	2.17321	1300.35
3.45174	3250.64	5.74378	4343.31	2.31885	1866.39	4.30295	3488.23	2.95076	2503.29	2.17215	1301.69
3.48707	3250.44	5.74518	4343.3	2.32157	1868.01	4.29622	3489.22	2.94593	2505.18	2.17635	1302.86
3.5076	3250.87	5.76644	4342.55	2.31333	1870.02	4.3213	3489.71	2.95893	2506.74	2.16628	1304.32
3.48438	3253.74	5.76243	4344.4	2.32631	1871.66	4.33268	3490.19	2.95969	2508.48	2.16915	1305.73
3.47174	3256.46	5.74336	4345.52	2.34167	1872.86	4.31408	3491.86	2.96067	2510.17	2.1827	1306.81
3.49644	3256.73	5.76001	4344.83	2.32993	1874.88	4.30547	3493.15	2.95238	2512.51	2.1848	1308.01
3.51832	3256.98	5.76059	4344.85	2.3332	1876.41	4.31956	3493.64	2.95529	2514.35	2.16753	1309.88
3.48658	3260.67	5.75537	4345.04	2.33303	1878.42	4.33533	3495.16	2.97182	2515.46	2.17903	1311.07
3.48411	3262.6	5.74662	4345.38	2.3369	1880.01	4.32667	3495.49	2.96105	2517.82	2.19069	1312.05
3.50249	3263.19	5.77407	4344.23	2.32728	1882.03	4.31662	3497.6	2.96068	2519.66	2.20046	1312.91
3.52969	3263.34	5.77307	4344.33	2.33582	1883.82	4.32796	3497.99	2.97175	2521.1	2.17279	1315.03
3.50966	3266.13	5.76937	4345.65	2.35338	1884.97	4.33772	3499.11	2.97907	2522.88	2.18266	1316.27
3.48658	3269.08	5.75402	4347.18	2.34908	1886.73	4.32967	3500.13	2.97458	2524.76	2.1995	1317.39
3.51532	3269.35	5.77602	4346.28	2.33657	1888.81	4.32789	3501.4	2.96383	2526.8	2.191	1318.86
3.53294	3269.93	5.79066	4345.73	2.34709	1890.49	4.34262	3502.54	2.97131	2528.74	2.18861	1320.36
3.52106	3272.14	5.77703	4346.27	2.35139	1892.15	4.3498	3502.89	2.97839	2530.35	2.21059	1321.25
3.49361	3275.49	5.76843	4346.66	2.36337	1893.37	4.33303	3504.62	2.98485	2531.83	2.20645	1322.5
3.52097	3275.62	5.78548	4345.95	2.35403	1895.32	4.32802	3505.83	2.96456	2534.58	2.20822	1323.76
3.54517	3275.84	5.78735	4345.86	2.3516	1897.35	4.34281	3506.99	2.97911	2536.1	2.2084	1324.98
3.527	3278.54	5.77877	4346.92	2.36217	1898.79	4.35737	3507.24	2.98374	2537.88	2.20078	1326.53
3.50186	3281.96	5.77449	4348.58	2.36255	1900.48	4.35776	3508.51	2.9846	2539.78	2.2154	1327.52
3.52923	3281.96	5.78728	4348.03	2.35829	1902.19	4.33811	3509.98	2.98654	2541.53	2.22537	1328.68
3.55458	3282.13	5.80974	4347.19	2.36446	1904.05	4.36085	3510.46	2.98124	2543.78	2.20326	1330.43
3.53239	3285.21	5.78612	4348.14	2.37565	1905.45	4.37495	3510.92	2.99812	2545.09	2.21094	1331.76
3.5119	3288.07	5.77235	4348.68	2.37184	1907.17	4.35905	3512.46	2.99675	2546.9	2.22604	1332.78
3.54362	3287.92	5.79739	4347.63	2.36437	1909.13	4.34403	3513.9	2.99148	2549.16	2.21767	1334.04
3.57216	3288.05	5.8068	4347.34	2.36877	1911.05	4.36118	3514.47	2.99197	2551.07	2.20673	1335.73
3.55672	3290.45	5.78696	4349.13	2.38243	1912.29	4.37691	3515.74	2.99759	2552.81	2.22083	1336.92
3.52335	3293.98	5.7678	4350.99	2.3796	1914.05	4.36969	3516.23	3.00314	2554.72	2.23774	1337.87
3.55256	3294.16	5.79883	4349.72	2.37778	1915.78	4.36171	3518.1	2.98813	2557.01	2.23086	1339.14
3.56781	3294.89	5.8206	4348.79	2.37325	1917.88	4.3691	3518.42	3.00032	2558.77	2.21438	1341.02
3.56713	3296.55	5.80109	4349.56	2.3858	1919.27	4.37898	3519.86	3.00265	2560.54	2.22066	1342.43
3.54135	3299.69	5.7769	4350.55	2.38531	1920.99	4.37709	3520.02	3.01695	2561.87	2.23676	1343.41
3.56342	3300.18	5.78741	4350.15	2.37662	1923.05	4.36981	3522.08	3.0058	2564.3	2.23667	1344.69
3.57407	3301.15	5.82598	4349.27	2.38279	1924.89	4.37603	3522.65	3.02024	2565.63	2.22895	1346.25
3.57131	3302.87	5.80489	4351.64	2.38714	1926.49	4.3903	3523.49	3.01583	2567.62	2.24009	1347.39
3.55262	3305.69	5.77897	4352.61	2.40235	1927.76	4.38054	3524.59	3.02137	2569.4	2.24935	1348.73
3.56842	3306.52	5.79652	4351.89	2.38782	1929.94	4.37816	3525.9	3.00791	2571.66	2.2579	1349.64
3.60111	3306.16	5.83391	4350.33	2.38266	1931.99	4.39425	3526.58	3.01456	2573.63	2.24299	1351.09
3.58327	3308.69	5.8219	4350.9	2.39096	1933.55	4.40101	3527.14	3.02449	2575.22	2.23777	1352.71
3.56556	3311.54	5.78155	4352.74	2.40044	1935.21	4.38539	3528.58	3.02345	2577.08	2.25672	1353.72
3.57483	3312.69	5.7954	4354.05	2.39059	1937.32	4.3806	3529.73	3.01673	2579.51	2.25368	1354.99
3.59521	3313.03	5.83295	4352.61	2.38648	1939.23	4.40681	3530.69	3.02244	2581.2	2.24151	1356.77
3.5977	3314.5	5.82619	4352.8	2.40637	1940.75	4.42416	3530.55	3.04106	2582.52	2.24678	1358.02
3.57014	3317.96	5.79585	4354.06	2.4111	1942.34	4.40419	3531.79	3.04078	2584.44	2.25454	1359.27
3.58109	3319.02	5.78651	4354.45	2.40437	1944.28	4.3836	3533.71	3.03344	2586.41	2.26815	1360.25
3.60494	3319.13	5.84078	4352.23	2.40126	1946.28	4.40868	3534.34	3.04077	2588.12	2.25814	1361.86
3.61102	3320.52	5.83677	4353.4	2.41508	1947.85	4.41742	3534.73	3.04405	2590.07	2.25913	1363.27
3.58273	3323.8	5.80602	4355.82	2.4225	1949.32	4.41434	3535.78	3.04597	2591.7	2.26768	1364.45
3.57987	3325.54	5.80831	4355.78	2.40371	1951.53	4.39903	3537.15	3.03902	2593.83	2.2761	1365.55
3.62469	3324.57	5.83929	4354.55	2.40654	1953.65	4.40639	3538.58	3.0491	2595.61	2.26561	1367.01
3.61387	3326.97	5.84806	4354.15	2.42298	1954.93	4.41512	3538.75	3.05735	2597.02	2.26838	1368.37
3.59674	3329.59	5.83068	4354.88	2.42656	1956.49	4.41161	3540.69	3.05548	2598.95	2.26558	1369.89
3.59342	3331.42	5.81633	4356.43	2.4027	1959.23	4.40821	3541.51	3.04692	2601.4	2.28179	1370.84
3.64272	3330.18	5.83864	4356.64	2.40965	1961.1	4.41889	3542.67	3.04939	2603.12	2.2787	1372.21
3.62653	3332.77	5.85045	4356.12	2.43855	1962.02	4.41972	3543.32	3.06352	2604.53	2.26986	1373.9
3.60449	3335.71	5.82325	4357.22	2.42798	1964.25	4.42717	3544.41	3.05699	2606.65	2.29299	1374.67
3.61359	3336.78	5.82283	4357.25	2.42043	1966.31	4.4147	3545.82	3.05801	2608.4	2.30103	1375.8
3.63851	3336.92	5.85487	4355.88	2.41847	1968.22	4.42235	3546.55	3.06237	2610.32	2.28187	1377.46
3.64224	3338.36	5.86156	4355.64	2.44263	1969.67	4.43361	3547.93	3.07048	2612.06	2.28722	1378.74
3.61597	3341.51	5.84522	4358.04	2.44076	1971.45	4.42029	3548.77	3.06652	2613.83	2.29451	1379.82
3.62164	3342.82	5.82581	4359.26	2.42955	1973.6	4.42407	3550.49	3.05426	2616.23	2.29998	1380.9
3.65183	3342.58	5.85087	4358.31	2.42184	1975.99	4.43248	3551.18	3.06686	2617.84	2.29785	1382.28
3.65727	3343.93	5.87469	4357.31	2.44306	1977.29	4.45392	3551.74	3.07042	2619.63	2.28921	1383.84
3.6156	3347.97	5.85262	4358.17	2.45777	1978.52	4.43374	3552.73	3.08819	2621.15	2.31191	1384.56
3.62943	3348.7	5.84027	4358.65	2.43748	1980.98	4.4153	3554.71	3.07807	2623.2	2.30435	1386.13
3.65075	3349.16	5.87177	4358.92	2.43291	1983.14	4.43924	3555.81	3.07271	2625.21	2.30337	1387.48
3.66367	3349.96	5.87823	4359.3	2.45067	1984.33	4.45591	3555.63	3.08016	2627.04	2.30428	1388.78
3.63168	3353.43	5.86259	4359.96	2.46126	1986.03	4.44699	3557.59	3.08894	2628.5	2.31859	1389.75
3.6366	3354.81	5.84927	4360.47	2.45731	1987.84	4.42789	3558.82	3.08615	2630.39	2.32322	1390.67
3.6568	3355.32	5.87569	4359.4	2.43438	1990.35	4.45605	3559.64	3.08103	2632.74	2.30455	1392.38
3.66101	3356.68	5.88766	4358.91	2.46447	1991.61	4.46385	3560.05	3.09547	2634.16	2.31298	1393.6
3.64466	3359.3	5.86763	4359.7	2.47407	1993.08	4.44933	3561.86	3.08526	2636.14	2.32647	1394.55
3.64637	3360.78	5.85653	4362.36	2.47144	1994.75	4.44048	3563.17	3.07918	2638.55	2.33007	1395.8
3.66164	3361.5	5.88402	4361.25	2.45079	1997.15	4.4655	3563.46	3.08963	2640.09	2.31559	1397.29
3.68157	3362.05	5.88121	4361.44	2.47567	1998.55	4.46641	3564.83	3.09302	2642.08	2.3197	1398.57
3.65066	3365.39	5.89105	4360.97	2.48458	1999.89	4.46189	3565.52	3.0993	2643.83	2.33648	1399.47
3.64985	3367.05	5.87247	4361.68	2.47288	2001.92	4.45101	3567.45	3.09476	2645.8	2.346	1400.19
3.67521	3367.19	5.88246	4361.36	2.46434	2003.91	4.45858	3568.11	3.09516	2647.92	2.31594	1402.29
3.69007	3367.99	5.88534	4362.26	2.48044	2005.5	4.47624	3569.16	3.1046	2649.48	2.32919	1403.42
3.66952	3370.77	5.89401	4362.94	2.4817	2007.16	4.45795	3570.62	3.10359	2651.34	2.34624	1404.41
3.65415	3373.27	5.88617	4363.21	2.48502	2008.76	4.46109	3571.62	3.09323	2653.84	2.33702	1405.65
3.68744	3373.02	5.89734	4362.75	2.47768	2010.83	4.46594	3573.17	3.10619	2655.37	2.33739	1406.98
3.7025	3373.81	5.89946	4362.67	2.50108	2012.06	4.48582	3572.89	3.12613	2656.73	2.33273	1408.36
3.68111	3376.49	5.9041	4362.49	2.4895	2014.09	4.47716	3575.09	3.11558	2658.89	2.3559	1409.02
3.67509	3378.38	5.90297	4362.55	2.47962	2016.15	4.46774	3576	3.09255	2661.52	2.34607	1410.52
3.6937	3378.9	5.90046	4364.25	2.49149	2017.6	4.48289	3577.06	3.10885	2663.31	2.34732	1411.96
3.7106	3379.53	5.90772	4364.49	2.50539	2019.02	4.49367	3577.5	3.13147	2664.42	2.33669	1413.45
3.67915	3383.04	5.91302	4364.26	2.51482	2020.29	4.48042	3579.18	3.1228	2666.53	2.34759	1414.65
3.6791	3384.65	5.90014	4364.77	2.49698	2022.48	4.47056	3580.79	3.10846	2669.09	2.3685	1415.39
3.69651	3385.17	5.91367	4364.26	2.48829	2024.51	4.49293	3580.77	3.12203	2670.58	2.34469	1417.07
3.71416	3385.74	5.90648	4364.51	2.51369	2025.83	4.51018	3582.26	3.12159	2672.75	2.34236	1418.72
3.6926	3388.68	5.90665	4364.87	2.523	2027.08	4.48648	3582.87	3.13236	2674.23	2.36749	1419.36
3.68604	3390.7	5.90879	4366.58	2.50491	2029.25	4.46845	3585.27	3.11965	2676.66	2.36833	1420.52
3.71155	3390.82	5.9126	4366.43	2.50545	2031.04	4.49805	3585.76	3.13165	2678.44	2.35585	1422.24
3.72108	3391.77	5.90703	4366.65	2.51428	2032.6	4.51406	3586.16	3.1499	2679.56	2.36423	1423.44
3.70896	3394.31	5.91016	4366.52	2.52812	2033.99	4.51131	3586.94	3.13539	2681.83	2.36357	1424.72
3.68761	3397.11	5.91679	4366.27	2.52149	2035.8	4.48386	3588.92	3.1308	2684.12	2.37835	1425.66
3.71724	3396.92	5.92389	4366.23	2.51796	2037.71	4.49447	3590.21	3.13364	2685.95	2.35682	1427.3
3.73912	3397.16	5.92541	4367.91	2.53199	2038.96	4.52161	3589.95	3.15341	2687.52	2.36476	1428.56
3.71805	3400.07	5.91489	4368.47	2.52844	2040.64	4.50711	3592.27	3.14948	2689.47	2.37958	1429.58
3.70754	3402.27	5.92829	4367.85	2.51596	2043	4.50475	3592.74	3.14188	2691.41	2.38755	1430.42
3.72774	3402.69	5.9424	4367.32	2.52795	2044.35	4.50742	3594.31	3.1485	2693.36	2.37643	1432.15
3.76048	3402.3	5.93597	4367.59	2.54034	2045.65	4.52524	3594.82	3.17246	2694.33	2.36362	1433.77
3.74245	3404.8	5.92798	4367.94	2.55109	2047	4.51557	3596.04	3.16933	2696.02	2.38025	1434.94
3.72729	3407.36	5.94421	4368.83	2.5283	2049.16	4.51226	3597.32	3.14141	2698.89	2.39559	1435.84
3.74551	3407.93	5.94943	4369.17	2.52638	2051.3	4.50899	3598.29	3.15798	2700.54	2.38049	1437.25
3.76651	3408.12	5.92582	4370.13	2.54496	2052.47	4.54111	3599.3	3.17574	2701.73	2.37156	1439.03
3.7462	3410.87	5.93209	4369.81	2.552	2053.95	4.52502	3599.74	3.17714	2703.28	2.39323	1439.81
3.74676	3412.33	5.94078	4369.49	2.53833	2055.93	4.51395	3602.11	3.15316	2706.2	2.41237	1440.43
3.75459	3413.62	5.96537	4368.52	2.52239	2058.56	4.53753	3602.26	3.16265	2707.76	2.39183	1442.32
3.77445	3414.07	5.93405	4370.75	2.55286	2059.46	4.54753	3603.2	3.17403	2709.32	2.38495	1443.82
3.77158	3415.69	5.93584	4371.78	2.56412	2060.7	4.53932	3603.52	3.18561	2710.9	2.40716	1444.77
3.74837	3418.55	5.95123	4371.15	2.54724	2062.8	4.5185	3605.98	3.16254	2713.39	2.40831	1445.92
3.76342	3419.11	5.96494	4370.58	2.53048	2065.3	4.53372	3606.78	3.16857	2715.29	2.4059	1447.2
3.77689	3419.89	5.94917	4371.23	2.5522	2066.61	4.55515	3607.04	3.18513	2716.76	2.39801	1448.68
3.7753	3421.45	5.95027	4371.22	2.56533	2067.86	4.5503	3607.92	3.18386	2718.48	2.40362	1449.85
3.7594	3424	5.96006	4371.8	2.5531	2069.83	4.53784	3609.53	3.17533	2720.67	2.42269	1450.65
3.77435	3424.73	5.98869	4371.83	2.55321	2071.85	4.54835	3610.61	3.17634	2722.9	2.41559	1452.09
3.79166	3425.15	5.97484	4372.35	2.57207	2073.06	4.56955	3610.69	3.19725	2723.96	2.39991	1453.61
3.78484	3426.98	5.95564	4373.12	2.57486	2074.53	4.56087	3611.49	3.19186	2725.93	2.42509	1454.38
3.77702	3428.98	5.96355	4372.83	2.55717	2076.79	4.53719	3613.5	3.19258	2727.91	2.42862	1455.35
3.77749	3430.44	5.9732	4372.48	2.55485	2078.83	4.55973	3614.21	3.17881	2730.29	2.40182	1457.38
3.80082	3430.72	5.97736	4372.24	2.59079	2079.55	4.57508	3614.51	3.21126	2731.12	2.40761	1458.86
3.78682	3432.99	5.96023	4374.61	2.5855	2081.24	4.55771	3615.8	3.20713	2733.23	2.42352	1459.76
3.79161	3434.24	5.97264	4374.63	2.57029	2083.29	4.55033	3617.26	3.18384	2735.68	2.42955	1461.06
3.80839	3434.78	5.99062	4373.88	2.56755	2085.16	4.55224	3618.7	3.17865	2738	2.41958	1462.55
3.81487	3435.8	5.9856	4374.08	2.59802	2086.06	4.57594	3618.55	3.21433	2738.94	2.41994	1463.99
3.81713	3437	5.97138	4374.64	2.60008	2087.53	4.58528	3620.07	3.21795	2740.45	2.43181	1465.06
3.80662	3439.12	5.97476	4374.49	2.57372	2090.06	4.56215	3620.94	3.19748	2742.88	2.44408	1466.04
3.81444	3440.22	5.99092	4375.17	2.56885	2092.05	4.56205	3622.63	3.19436	2745.28	2.43507	1467.37
3.828	3440.86	5.99522	4375.71	2.59718	2093.08	4.58927	3622.19	3.21851	2746.3	2.41544	1469.38
3.82683	3442.36	5.96904	4376.77	2.60931	2094.22	4.59015	3623.89	3.23099	2747.61	2.43825	1470.23
3.81361	3444.64	5.97759	4376.5	2.58372	2096.69	4.57186	3624.71	3.20868	2750.31	2.43582	1471.55
3.83051	3445.06	5.98864	4376.06	2.5707	2099.09	4.57344	3626.35	3.20193	2752.49	2.43171	1473.13
3.83567	3446.17	6.00226	4375.53	2.59869	2100.11	4.59689	3625.99	3.24215	2753.08	2.42019	1474.97
3.84318	3447.14	5.98255	4377.77	2.63151	2100.76	4.59399	3627.65	3.24668	2754.58	2.44434	1475.85
3.82534	3449.78	5.98604	4378.29	2.60336	2103.03	4.58326	3628.43	3.2234	2757.15	2.44261	1477.28
3.83681	3450.5	5.99753	4377.85	2.57857	2105.65	4.58824	3629.91	3.21895	2759.2	2.44549	1478.56
3.84586	3451.37	6.01462	4377.09	2.60615	2106.7	4.6025	3629.86	3.23588	2760.48	2.43618	1480.21
3.84543	3452.91	5.9956	4377.9	2.6226	2107.86	4.5997	3631.18	3.24333	2762.12	2.45212	1481.38
3.83544	3454.91	5.98829	4378.44	2.59966	2110.1	4.59129	3632.18	3.23294	2764.28	2.45416	1482.54
3.83874	3456.16	6.00114	4379.67	2.59273	2112.32	4.59475	3633.56	3.22056	2766.56	2.44983	1484.04
3.86275	3456.15	6.01347	4379.33	2.61939	2113.44	4.61882	3633.42	3.2481	2767.69	2.44688	1485.46
3.85152	3458.2	6.00303	4379.78	2.62986	2114.68	4.61687	3634.11	3.26483	2768.83	2.46338	1486.59
3.84806	3459.85	6.00397	4379.69	2.60919	2116.8	4.60583	3635.87	3.22942	2771.74	2.48242	1487.13
3.84582	3461.4	6.0038	4379.62	2.58738	2119.53	4.61096	3636.19	3.22503	2773.88	2.45958	1489.02
3.87526	3461.13	6.0137	4379.86	2.62519	2120.52	4.61882	3637.55	3.25583	2775.05	2.45087	1490.75
3.87019	3462.76	6.00794	4381.67	2.65033	2121.14	4.62367	3637.38	3.2716	2776.12	2.46882	1491.83
3.85971	3464.79	6.00063	4381.97	2.61418	2123.87	4.6085	3639.44	3.237	2779.1	2.4794	1492.98
3.86553	3465.96	6.00933	4381.62	2.60075	2126.21	4.61792	3639.59	3.23774	2781.28	2.46154	1494.56
3.88228	3466.4	6.01287	4381.48	2.63064	2127.37	4.62274	3641.04	3.25813	2782.57	2.45752	1496.21
3.88894	3467.38	6.01085	4381.78	2.65751	2128.1	4.62179	3641.41	3.27606	2783.7	2.47241	1497.37
3.87869	3469.37	6.00197	4384.02	2.62909	2130.48	4.6202	3642.73	3.25541	2786.01	2.48313	1498.47
3.8896	3470.09	5.99684	4384.31	2.60645	2133.03	4.62221	3643.39	3.23467	2788.94	2.48657	1499.56
3.89076	3471.44	6.01074	4383.63	2.621	2134.87	4.63607	3644.46	3.26508	2789.93	2.4781	1501.07
3.89888	3472.3	6.00348	4383.96	2.65842	2135.42	4.6379	3644.95	3.28077	2791.11	2.47734	1502.55
3.89055	3474.13	6.0074	4384.85	2.63739	2137.59	4.6215	3646.16	3.26508	2793.38	2.49326	1503.39
3.89726	3475.12	5.99956	4386.27	2.6172	2140.01	4.62106	3647.4	3.25253	2795.91	2.4899	1505.03
3.90541	3475.99	6.01147	4385.84	2.65191	2141.07	4.64307	3648.1	3.26911	2797.16	2.47697	1506.66
3.91064	3477.02	6.01538	4385.73	2.68204	2141.57	4.6531	3648.51	3.28852	2798.41	2.47888	1508.1
3.90071	3478.96	6.01354	4385.76	2.65224	2144.08	4.63222	3649.51	3.26284	2801.21	2.5012	1509.1
3.89533	3480.74	6.00329	4388.21	2.63184	2146.53	4.63637	3651.03	3.26316	2803.08	2.48922	1510.58
3.91124	3481.16	6.00723	4388.23	2.65283	2147.82	4.6597	3650.48	3.27736	2804.71	2.48138	1512.28
3.91982	3482.04	6.01158	4387.97	2.6712	2148.91	4.64723	3652.71	3.28656	2806.28	2.50107	1513.39
3.90976	3483.97	6.0073	4388.18	2.66923	2150.44	4.64712	3652.72	3.27344	2808.4	2.51242	1514.32
3.90784	3485.45	6.0119	4389.98	2.63898	2153.3	4.63567	3654.88	3.27282	2810.46	2.50154	1515.84
3.92238	3486.06	6.00666	4390.37	2.66054	2154.53	4.66034	3654.48	3.28531	2812.21	2.50711	1517.07
3.92434	3487.22	6.01704	4389.96	2.68322	2155.38	4.66845	3656	3.31172	2812.96	2.50491	1518.41
3.92655	3488.39	6.02837	4389.46	2.68172	2156.85	4.63175	3657.15	3.29284	2815.2	2.51439	1519.56
3.91848	3490.31	6.03338	4390.75	2.64759	2159.54	4.65466	3658.5	3.27597	2817.87	2.50576	1521.12
3.92802	3491.03	6.01483	4392.11	2.66013	2161.43	4.66928	3658.2	3.29075	2819.43	2.49265	1522.87
3.93998	3491.68	6.0233	4391.75	2.70498	2161.58	4.67579	3659.32	3.32362	2820.13	2.50625	1524.16
3.9248	3493.93	6.03633	4391.25	2.67978	2163.72	4.65221	3660.66	3.30922	2822.17	2.52868	1525.16
3.92385	3495.41	6.04876	4391.68	2.66265	2166	4.65951	3661.72	3.27927	2825.17	2.51944	1526.51
3.9372	3495.97	6.01904	4394.08	2.67183	2167.53	4.68134	3661.95	3.29279	2826.75	2.50354	1528.4
3.94056	3497.12	6.02619	4393.82	2.70039	2168.44	4.67599	3662.72	3.32676	2827.37	2.51773	1529.6
3.94279	3498.36	6.03888	4393.3	2.69149	2170.4	4.66035	3664.48	3.31467	2829.39	2.53965	1530.38
3.936	3500.14	6.06464	4392.59	2.67183	2172.65	4.67066	3665.13	3.29176	2832.29	2.52768	1531.83
3.9335	3501.69	6.03844	4395.41	2.67439	2174.47	4.67685	3666.07	3.30997	2833.53	2.51336	1533.68
3.9524	3501.91	6.03618	4395.52	2.7145	2174.99	4.69604	3665.7	3.32651	2834.7	2.5244	1534.95
3.93859	3504.17	6.05654	4394.66	2.711	2176.47	4.68112	3667.96	3.32391	2836.68	2.54088	1535.76
3.93999	3505.46	6.07287	4394.07	2.6678	2179.41	4.67297	3668.38	3.31356	2838.84	2.54249	1537.15
3.95598	3505.91	6.06061	4396.02	2.67375	2181.46	4.69915	3669.57	3.30776	2840.87	2.52586	1538.94
3.95661	3507.21	6.05689	4396.91	2.71038	2182.17	4.68985	3669.86	3.32765	2842.22	2.54543	1540.03
3.96459	3508.03	6.06478	4396.56	2.7137	2183.43	4.69499	3670.93	3.32759	2844.09	2.55213	1541.06
3.95522	3509.97	6.08866	4395.55	2.67811	2186.15	4.68183	3672.08	3.30937	2846.58	2.56062	1541.93
3.96602	3510.69	6.07068	4396.43	2.68911	2188.08	4.69495	3672.83	3.31859	2848.39	2.54836	1543.35
3.96507	3512	6.06365	4398.46	2.71567	2189.03	4.70479	3673.51	3.33424	2849.88	2.55814	1544.4
3.96738	3513.28	6.08425	4397.82	2.73353	2189.87	4.69798	3673.83	3.34175	2851.3	2.56004	1545.89
3.96505	3514.79	6.11443	4396.63	2.69679	2192.7	4.68934	3675.91	3.31956	2853.73	2.55443	1547.16
3.97202	3515.68	6.07828	4398.05	2.68809	2194.77	4.71208	3675.37	3.3248	2855.84	2.5451	1548.7
3.97878	3516.64	6.06812	4398.57	2.73144	2195.36	4.7138	3677.21	3.34645	2856.97	2.55856	1549.89
3.96861	3518.53	6.09391	4399.58	2.7389	2196.51	4.70033	3677.54	3.35514	2858.3	2.56938	1550.88
3.97279	3519.71	6.10326	4399.27	2.71207	2198.98	4.70887	3679.03	3.33078	2860.91	2.56895	1552.04
3.97178	3521.14	6.08396	4400.02	2.70507	2201.02	4.71251	3679.32	3.33924	2862.78	2.5685	1553.31
3.98368	3521.77	6.06168	4400.9	2.73833	2201.79	4.72066	3679.89	3.36027	2863.88	2.57112	1554.67
3.98689	3522.93	6.09492	4400.18	2.75185	2202.73	4.70605	3681.47	3.36111	2865.51	2.56109	1556.21
3.98481	3524.5	6.1328	4400.2	2.71605	2205.32	4.70162	3682.51	3.34213	2868	2.57097	1557.39
3.98892	3525.52	6.10838	4401.15	2.69873	2207.97	4.72564	3683	3.3474	2869.89	2.56125	1558.89
3.99534	3526.42	6.08187	4402.2	2.73913	2208.7	4.72421	3683.5	3.3766	2870.58	2.57353	1560.05
3.99911	3527.55	6.10203	4401.37	2.74702	2209.91	4.70482	3685.6	3.36429	2872.57	2.58268	1561.18
3.99781	3528.91	6.12895	4400.26	2.72113	2212.35	4.70619	3686.58	3.36245	2874.38	2.59557	1561.97
4.00561	3529.77	6.12132	4402.63	2.71146	2214.6	4.72697	3686.93	3.35898	2876.62	2.57382	1563.9
4.01019	3530.86	6.09179	4403.99	2.75075	2215.45	4.73157	3687.52	3.38692	2877.38	2.5824	1565.26
4.01314	3531.96	6.10786	4403.38	2.76034	2216.56	4.72191	3689.15	3.37851	2879.13	2.59673	1566.12
4.0136	3533.21	6.14136	4402	2.72878	2219.22	4.71248	3690.48	3.35574	2881.72	2.59004	1567.39
4.01596	3534.43	6.12757	4402.53	2.72821	2221.08	4.73643	3690.82	3.36777	2883.41	2.57186	1569.21
4.00842	3536.16	6.12022	4404.4	2.76269	2221.86	4.73351	3691.86	3.38699	2884.56	2.58689	1570.39
4.02113	3536.72	6.11642	4405.2	2.77171	2223.05	4.73752	3692.84	3.3883	2886.1	2.59678	1571.35
4.02527	3537.78	6.14067	4404.1	2.7323	2225.89	4.71868	3694.55	3.37445	2888.3	2.59192	1572.8
4.02389	3539.21	6.13536	4404.31	2.7312	2228.03	4.73937	3694.71	3.36581	2890.58	2.59439	1574.24
4.01989	3540.74	6.12994	4404.58	2.76082	2228.94	4.75171	3695.43	3.39661	2891.49	2.60173	1575.41
4.0413	3540.71	6.12287	4406.26	2.78878	2229.49	4.7409	3696.73	3.3949	2893.18	2.60786	1576.46
4.0295	3542.76	6.15178	4405.87	2.75144	2232.13	4.73727	3698.04	3.38357	2895.2	2.60831	1577.56
4.03421	3543.76	6.14709	4405.98	2.73791	2234.51	4.75382	3698.44	3.38165	2897.11	2.60436	1578.94
4.03853	3544.79	6.13352	4406.54	2.77134	2235.46	4.75743	3698.84	3.39989	2898.48	2.61413	1579.94
4.04861	3545.46	6.13755	4406.41	2.78958	2236.31	4.7414	3700.9	3.39919	2900.26	2.61988	1581.37
4.05289	3546.39	6.15684	4405.8	2.7579	2238.95	4.74089	3701.89	3.40176	2901.87	2.61276	1582.58
4.04178	3548.42	6.15323	4407.97	2.7448	2241.17	4.7619	3702.37	3.39649	2903.76	2.60468	1584.17
4.04238	3549.68	6.1479	4408.19	2.78087	2241.91	4.77429	3702.26	3.39881	2905.47	2.61227	1585.34
4.06366	3549.7	6.13812	4408.56	2.79682	2243.05	4.74696	3704.73	3.40281	2907.38	2.62106	1586.49
4.0632	3550.9	6.16035	4407.59	2.77501	2245.18	4.74803	3705.49	3.40353	2909.08	2.61478	1587.92
4.05532	3552.71	6.16933	4407.24	2.75722	2247.57	4.76306	3706.31	3.39368	2911.22	2.60841	1589.47
4.03846	3555.05	6.15837	4409.18	2.77526	2248.93	4.78357	3706	3.41082	2912.51	2.62667	1590.42
4.07377	3554.16	6.15862	4409.85	2.8011	2249.77	4.7585	3708.44	3.40764	2914.54	2.64599	1591.43
4.05841	3556.36	6.17214	4409.38	2.78268	2251.77	4.75646	3709.21	3.39758	2916.64	2.62605	1592.86
4.06603	3557.18	6.18259	4408.93	2.76819	2254.1	4.76903	3710.18	3.40677	2918.21	2.61533	1594.57
4.05818	3558.99	6.17927	4409.07	2.78376	2255.66	4.78294	3710.22	3.42007	2919.66	2.62191	1595.85
4.07698	3559.11	6.16663	4409.64	2.80912	2256.34	4.76951	3712.19	3.42512	2921.33	2.63368	1596.95
4.08222	3560.05	6.19279	4410.51	2.79435	2258.38	4.76788	3712.97	3.40992	2923.65	2.63029	1598.24
4.07644	3561.72	6.18596	4410.83	2.78545	2260.4	4.77599	3714.03	3.41013	2925.45	2.61909	1600.09
4.06431	3563.72	6.19403	4410.55	2.80222	2261.71	4.79212	3714.05	3.42719	2926.74	2.63936	1601.01
4.09462	3563.15	6.17785	4411.2	2.81106	2262.94	4.78526	3715.85	3.43738	2928.14	2.64436	1602.24
4.08595	3564.87	6.19403	4410.56	2.79348	2265.15	4.77601	3716.52	3.4309	2930.13	2.64545	1603.6
4.08381	3566.28	6.20743	4410.02	2.78033	2267.59	4.78708	3717.74	3.4173	2932.33	2.6449	1604.91
4.07036	3568.33	6.19977	4411.49	2.80647	2268.55	4.7999	3717.32	3.44001	2933.45	2.66333	1605.64
4.09194	3568.41	6.19417	4412.74	2.82542	2269.53	4.79484	3719.52	3.44262	2935.22	2.67387	1606.15
4.09505	3569.36	6.19665	4412.62	2.80268	2271.71	4.78378	3719.85	3.43057	2937.4	2.65015	1608.29
4.09062	3570.87	6.2051	4412.3	2.79863	2273.67	4.80586	3721.23	3.42786	2939.36	2.63683	1609.92
4.0769	3573.03	6.21068	4412.06	2.82203	2274.92	4.80481	3721.26	3.44669	2940.57	2.66474	1610.81
4.09591	3573.19	6.20789	4412.22	2.83677	2275.82	4.79711	3722.79	3.44468	2942.35	2.6769	1611.63
4.09372	3574.57	6.20997	4412.82	2.82601	2277.73	4.79246	3723.67	3.44244	2944.32	2.66918	1612.63
4.09967	3575.5	6.21131	4414.19	2.8033	2280.25	4.80235	3724.8	3.44801	2945.94	2.65285	1614.34
4.0819	3577.89	6.20935	4414.33	2.81907	2281.59	4.81844	3724.91	3.45619	2947.36	2.64471	1616.12
4.10639	3577.72	6.21404	4414.17	2.84423	2282.4	4.80722	3726.09	3.45549	2949.07	2.68058	1616.79
4.11256	3578.57	6.22378	4413.75	2.83058	2284.19	4.80605	3727.27	3.4475	2951.22	2.67597	1618.05
4.1185	3579.38	6.22244	4413.79	2.81266	2286.42	4.8195	3727.67	3.44781	2953.17	2.66848	1619.31
4.09821	3581.95	6.22152	4413.91	2.82127	2288.26	4.83397	3728.56	3.45003	2954.92	2.67753	1620.49
4.1254	3581.59	6.2242	4415.91	2.85024	2288.97	4.81295	3729.12	3.46486	2956.18	2.68622	1621.26
4.1287	3582.55	6.23724	4415.46	2.83152	2291.02	4.80947	3731.16	3.45872	2958.31	2.68614	1622.75
4.1354	3583.28	6.22689	4415.87	2.82334	2293.05	4.82288	3731.02	3.46183	2960.07	2.67649	1624.09
4.10906	3586.24	6.22168	4416.06	2.82363	2294.9	4.82825	3732.62	3.46581	2961.64	2.69245	1625.01
4.11417	3587.15	6.23831	4415.39	2.8462	2296.03	4.82835	3732.87	3.46717	2963.35	2.69544	1625.85
4.13935	3586.89	6.2425	4415.18	2.83717	2298.05	4.81922	3734.49	3.4541	2965.63	2.69641	1627.1
4.13234	3588.57	6.23295	4416.56	2.8355	2299.83	4.83234	3734.8	3.46018	2967.6	2.68806	1628.69
4.12204	3590.47	6.2286	4417.65	2.83203	2301.8	4.83434	3735.86	3.46652	2969.18	2.69315	1629.85
4.1243	3591.62	6.23369	4417.45	2.85475	2302.82	4.83193	3736.78	3.45926	2971.36	2.69947	1630.86
4.15259	3591.12	6.25527	4416.61	2.85012	2304.53	4.81389	3738.43	3.47077	2973	2.69684	1631.99
4.13901	3593.16	6.23239	4417.58	2.83789	2306.85	4.84078	3738.58	3.47135	2974.78	2.68767	1633.59
4.13254	3594.83	6.22461	4417.8	2.8425	2308.56	4.84769	3739.32	3.47744	2976.46	2.70182	1634.8
4.13952	3595.72	6.23486	4419.1	2.85691	2309.79	4.84005	3740.63	3.46677	2978.85	2.70226	1636.08
4.15437	3595.9	6.27146	4418.04	2.86273	2311.2	4.83339	3741.58	3.47894	2980.41	2.71872	1636.67
4.15239	3597.28	6.24128	4419.29	2.84084	2313.65	4.85537	3742.22	3.4757	2982.31	2.7029	1638.26
4.15093	3598.59	6.22569	4419.88	2.85474	2315.35	4.86203	3742.01	3.49063	2983.67	2.69142	1639.92
4.15028	3599.88	6.24185	4419.21	2.868	2316.53	4.86222	3743.52	3.4903	2985.6	2.71899	1640.51
4.15474	3600.79	6.26461	4418.38	2.86879	2318.16	4.84724	3744.5	3.48103	2987.77	2.72932	1641.7
4.16671	3601.25	6.26281	4420.1	2.85385	2320.35	4.85082	3745.63	3.4921	2989.2	2.71116	1643.04
4.16246	3602.71	6.22588	4421.95	2.86677	2321.82	4.87066	3746	3.50383	2990.64	2.71624	1644.12
4.16808	3603.69	6.23301	4421.68	2.8672	2323.6	4.86683	3746.06	3.49715	2992.7	2.73206	1644.89
4.16991	3604.73	6.25517	4420.79	2.87755	2325.05	4.85181	3748.38	3.48636	2994.95	2.72759	1646.56
4.18028	3605.29	6.25128	4420.94	2.86707	2327.11	4.85378	3748.51	3.49214	2996.63	2.70541	1648.15
4.16411	3607.37	6.22389	4424.05	2.87915	2328.57	4.87012	3749.93	3.51565	2997.87	2.71444	1649.42
4.16437	3608.67	6.22927	4424.03	2.88719	2329.99	4.85737	3750.28	3.50701	2999.88	2.72676	1650.49
4.17711	3609.1	6.25486	4423.05	2.88776	2331.71	4.85566	3752.27	3.49352	3002.25	2.73381	1651.43
4.182	3610.04	6.25256	4423.14	2.88851	2333.31	4.86062	3752.45	3.49047	3004.33	2.72048	1653.05
4.16558	3612.26	6.22713	4425.07	2.87428	2335.53	4.86737	3754.1	3.51394	3005.57	2.7228	1654.38
4.16578	3613.55	6.22683	4426.3	2.88386	2337.11	4.87145	3754.19	3.52729	3006.7	2.73916	1655.51
4.18792	3613.46	6.25069	4425.3	2.89346	2338.41	4.87597	3755.86	3.51888	3008.67	2.75274	1656.23
4.20364	3613.64	6.25367	4425.18	2.88804	2340.2	4.87362	3755.97	3.51201	3010.71	2.73069	1657.9
4.18056	3616.3	6.22838	4426.69	2.89406	2341.82	4.88219	3757.79	3.51999	3012.39	2.72615	1659.52
4.18546	3617.25	6.24054	4427.85	2.89599	2343.43	4.87966	3757.88	3.5221	3014.11	2.73777	1660.47
4.20596	3617.3	6.26053	4427.09	2.89372	2345.26	4.88922	3759.37	3.52607	3015.77	2.74075	1661.71
4.21241	3618.09	6.24194	4427.79	2.88918	2347.33	4.89544	3759.44	3.52224	3017.67	2.73061	1663.42
4.19404	3620.25	6.22247	4429.21	2.90479	2348.45	4.90379	3759.8	3.53792	3018.89	2.739	1664.7
4.19195	3621.67	6.22674	4430.56	2.90945	2349.94	4.89685	3761.5	3.53096	3021.13	2.74099	1666.04
4.21696	3621.24	6.25539	4429.44	2.90287	2351.92	4.89683	3761.49	3.5265	3023.09	2.75453	1667.05
4.22623	3621.81	6.26527	4428.94	2.89888	2353.77	4.90554	3762.48	3.52464	3025	2.73767	1668.65
4.21408	3623.66	6.23449	4430.99	2.90593	2355.5	4.91728	3762.77	3.53438	3026.57	2.73983	1670.16
4.21313	3625	6.23218	4432.52	2.92594	2356.45	4.90166	3763.27	3.54019	3028.28	2.7611	1671.06
4.22609	3625.41	6.26175	4431.33	2.92778	2357.89	4.89341	3765.26	3.52078	3030.84	2.76506	1671.95
4.22691	3626.52	6.27035	4430.92	2.90505	2360.29	4.90535	3765.18	3.53229	3032.4	2.74661	1673.96
4.21441	3628.41	6.23434	4433.69	2.91115	2361.91	4.92222	3766.07	3.55646	3033.51	2.75583	1675.22
4.22262	3629.14	6.2392	4434.37	2.92182	2363.31	4.90064	3767.36	3.5506	3035.42	2.77015	1676.21
4.23772	3629.35	6.25745	4433.6	2.91831	2365.11	4.89746	3768.46	3.53444	3037.83	2.76904	1677.33
4.23857	3630.39	6.2709	4433.1	2.9194	2366.91	4.91056	3769.14	3.54351	3039.45	2.74429	1679.45
4.21856	3632.81	6.25803	4435.39	2.92261	2368.62	4.93736	3768.4	3.56887	3040.32	2.76812	1680.31
4.22653	3633.62	6.23653	4436.55	2.92392	2370.44	4.92371	3770.49	3.56533	3042.21	2.77804	1681.29
4.24908	3633.44	6.27188	4435.15	2.9247	2372.06	4.91164	3771.08	3.54388	3044.84	2.77486	1682.61
4.25259	3634.45	6.29098	4434.47	2.93428	2373.5	4.92831	3771.79	3.54482	3046.69	2.76884	1684.25
4.23554	3636.52	6.26254	4437.68	2.93989	2375.01	4.93664	3772.42	3.5681	3047.77	2.7747	1685.46
4.2379	3637.64	6.25064	4438.16	2.93868	2376.72	4.92321	3772.8	3.57609	3049.33	2.78513	1686.52
4.24715	3638.14	6.27695	4437.02	2.93063	2378.78	4.92258	3774.75	3.5562	3051.78	2.78263	1687.78
4.25595	3638.7	6.30232	4436.76	2.92626	2380.67	4.91931	3774.96	3.55913	3053.53	2.77415	1689.31
4.23408	3641.24	6.28086	4439.15	2.94541	2381.82	4.92945	3776.52	3.57722	3054.71	2.77438	1690.76
4.23447	3642.44	6.26988	4439.51	2.95509	2383.15	4.93094	3776.76	3.57765	3056.32	2.78668	1691.78
4.26219	3641.92	6.28556	4438.94	2.94813	2384.9	4.92895	3778.05	3.57861	3058.21	2.78778	1693.13
4.26916	3642.75	6.30714	4438.95	2.94499	2386.77	4.93165	3778.69	3.55815	3060.73	2.79994	1694.33
4.25259	3644.8	6.28911	4440.9	2.95484	2388.25	4.9439	3779.62	3.58219	3061.81	2.79813	1695.53
4.24565	3646.55	6.28566	4440.97	2.95772	2389.78	4.93684	3780.62	3.59188	3063.14	2.81131	1696.24
4.26909	3646.28	6.27731	4441.3	2.94995	2391.75	4.94035	3781.2	3.58006	3065.26	2.81393	1697.2
4.27476	3646.91	6.31366	4441.11	2.95762	2393.2	4.94448	3782.46	3.57666	3067.42	2.80155	1698.93
4.26145	3648.91	6.30703	4442.37	2.96572	2394.61	4.94428	3782.51	3.59179	3068.6	2.80209	1700.15
4.25072	3650.75	6.29308	4442.9	2.96031	2396.33	4.93918	3784.66	3.58254	3070.68	2.81832	1700.98
4.28373	3649.95	6.29054	4443.02	2.9686	2397.84	4.94303	3784.75	3.58179	3072.6	2.80903	1702.27
4.30108	3650.08	6.30256	4444.01	2.97069	2399.36	4.94944	3786.4	3.58679	3074.53	2.80674	1703.65
4.27364	3652.79	6.3061	4444.53	2.97251	2400.9	4.95639	3786.19	3.60602	3075.62	2.81527	1704.99
4.2686	3654.33	6.28788	4445.27	2.96981	2402.8	4.96167	3787.82	3.59394	3077.71	2.82123	1706.06
4.2867	3654.37	6.29734	4444.97	2.95974	2404.87	4.94019	3788.63	3.57794	3080.05	2.82272	1707.11
4.31089	3653.85	6.30338	4446.79	2.97072	2406.25	4.96106	3789.78	3.58908	3081.99	2.82622	1707.91
4.28369	3656.71	6.30037	4447	2.99128	2407.27	4.97785	3789.62	3.61351	3082.88	2.82721	1709.39
4.28116	3658.11	6.30261	4446.81	2.98319	2409	4.962	3790.59	3.61599	3084.49	2.82475	1710.56
4.30865	3657.61	6.30849	4447.46	2.96703	2411.23	4.94467	3792.72	3.61027	3086.34	2.8366	1711.49
4.32498	3657.55	6.31528	4448.46	2.97204	2412.93	4.95945	3793.41	3.60597	3088.15	2.83597	1712.39
4.30563	3659.74	6.32847	4447.95	2.98453	2414.42	4.97676	3793.83	3.6245	3089.38	2.8218	1714.19
4.29409	3661.58	6.30778	4448.82	2.98905	2415.97	4.97168	3794.26	3.62014	3091.27	2.85059	1714.87
4.3251	3660.77	6.31157	4450.07	2.97929	2417.95	4.96352	3796.19	3.61413	3093.23	2.84601	1715.75
4.33963	3661.1	6.31756	4450.53	2.96992	2420.05	4.96449	3796.75	3.61166	3095.13	2.83444	1717.09
4.31691	3663.4	6.32119	4450.37	3.00253	2420.94	4.9864	3797.57	3.61798	3096.68	2.83092	1718.69
4.30449	3665.27	6.32191	4450.37	2.99954	2422.55	4.98569	3797.6	3.63513	3097.8	2.84849	1719.76
4.33261	3664.48	6.32434	4452.35	2.99133	2424.51	4.97123	3799.78	3.61904	3100.21	2.84882	1720.7
4.3516	3664.45	6.3355	4451.9	2.98181	2426.76	4.98022	3799.79	3.61958	3102.11	2.84527	1721.83
4.32679	3667.1	6.33387	4451.94	2.99924	2427.92	4.99373	3801.19	3.62884	3103.5	2.83972	1723.23
4.31072	3669.24	6.33238	4452.72	3.00548	2429.34	4.9937	3801.44	3.63703	3104.98	2.86555	1724.11
4.32767	3669.28	6.33283	4454.21	3.00297	2431	4.98088	3802.78	3.62371	3107.15	2.86526	1725.14
4.35845	3668.27	6.32878	4454.44	2.99132	2433.17	4.98964	3803.64	3.6198	3109.39	2.84716	1726.49
4.34619	3670.19	6.33873	4453.97	3.0113	2434.52	4.996	3803.97	3.64641	3110.24	2.84373	1728.02
4.32742	3672.56	6.34102	4455.27	3.00916	2436.26	4.98846	3805.74	3.64835	3111.74	2.85737	1729.01
4.3473	3672.52	6.35277	4455.52	3.00867	2437.95	4.99213	3806.27	3.62719	3114.26	2.85827	1730.49
4.37582	3671.57	6.35008	4455.58	3.01334	2439.52	5.00328	3807.39	3.63173	3116.18	2.86283	1731.49
4.3535	3673.82	6.35314	4455.41	3.01925	2440.97	5.00741	3807.26	3.65511	3117.19	2.86639	1732.58
4.33635	3676.11	6.36112	4456.8	3.02095	2442.57	4.99094	3809.47	3.65358	3118.92	2.87048	1733.53
4.35244	3676.27	6.35273	4457.66	3.01361	2444.52	4.98157	3810.34	3.64584	3120.89	2.87362	1734.93
4.3848	3675.2	6.35212	4457.74	3.02399	2446.03	5.01152	3811.2	3.64543	3122.69	2.86822	1736.16
4.35387	3678.04	6.35847	4457.5	3.03919	2447.12	5.03213	3810.62	3.65184	3124.31	2.85921	1737.64
4.34548	3679.52	6.36089	4459.29	3.02807	2449.05	5.01417	3812.07	3.66493	3125.7	2.87622	1738.55
4.36733	3679.51	6.37475	4458.91	3.01356	2451.31	5.00021	3813.58	3.65317	3127.92	2.88438	1739.35
4.3991	3678.5	6.36391	4459.32	3.01311	2453.19	5.00475	3814.56	3.64512	3130.04	2.86307	1741.34
4.37664	3680.71	6.36567	4459.37	3.03824	2454.21	5.03089	3814.81	3.67652	3130.76	2.8644	1742.77
4.35588	3683.15	6.37583	4461.06	3.05069	2455.39	5.01819	3815.49	3.66811	3132.55	2.88034	1743.78
4.37833	3682.83	6.38631	4460.67	3.01183	2458.26	5.00206	3817.6	3.65868	3134.79	2.88919	1744.64
4.40111	3682.57	6.37673	4461.1	3.01351	2460.39	5.01462	3818.34	3.66675	3136.5	2.8768	1746.1
4.39159	3683.93	6.3625	4461.99	3.03922	2461.39	5.03344	3818.9	3.67643	3137.74	2.86736	1747.93
4.36879	3686.3	6.38499	4462.88	3.06611	2462.08	5.03125	3819.05	3.67342	3139.58	2.88581	1748.8
4.37981	3686.82	6.39988	4462.25	3.04359	2464.29	5.006	3821.66	3.66472	3141.73	2.89266	1750.13
4.41342	3685.89	6.40165	4462.15	3.03891	2466.2	5.02486	3821.67	3.65993	3144.04	2.8881	1751.41
4.39741	3687.7	6.39382	4462.51	3.04806	2467.72	5.03582	3823.02	3.69173	3144.74	2.88622	1752.81
4.38496	3689.38	6.39361	4464.38	3.06618	2468.71	5.02756	3823.74	3.67885	3146.85	2.90782	1753.46
4.38931	3690.25	6.4082	4464.13	3.05951	2470.46	5.01881	3825.37	3.6622	3149.27	2.91772	1754.39
4.42257	3689.48	6.41298	4463.81	3.04751	2472.54	5.01925	3826.43	3.66277	3151.38	2.90868	1755.77
4.41143	3690.91	6.39517	4464.62	3.05911	2473.88	5.04929	3826.61	3.70651	3151.66	2.89751	1757.14
4.39233	3693.03	6.39113	4466.25	3.07621	2474.81	5.04893	3827.27	3.69963	3153.49	2.9093	1757.92
4.41239	3692.83	6.42405	4465.5	3.06041	2476.95	5.0284	3829.22	3.67334	3156.1	2.90473	1759.31
4.43741	3692.43	6.42232	4465.62	3.05206	2479.03	5.02847	3830.43	3.67767	3157.93	2.89919	1760.97
4.42417	3693.93	6.41581	4465.94	3.07878	2479.93	5.04819	3830.68	3.70856	3158.69	2.8986	1762.4
4.40756	3695.95	6.39676	4467.42	3.06857	2481.74	5.05857	3831.51	3.71184	3160.15	2.90487	1763.57
4.41308	3696.83	6.41297	4468.2	3.05745	2483.77	5.04932	3832.69	3.68496	3162.95	2.91848	1764.56
4.45061	3695.53	6.42833	4467.59	3.06852	2485.4	5.04518	3833.43	3.69609	3164.38	2.90784	1765.99
4.43292	3697.33	6.42646	4467.7	3.07586	2486.82	5.04679	3834.84	3.70316	3165.95	2.89885	1767.67
4.41806	3699.21	6.39963	4469.2	3.08796	2487.99	5.05296	3835.48	3.71341	3167.18	2.92349	1768.29
4.4156	3700.7	6.42086	4470	3.06512	2490.48	5.04965	3836.73	3.70182	3169.32	2.93062	1769.64
4.47042	3698.18	6.4378	4469.31	3.07278	2492.07	5.06491	3837.3	3.69785	3171.45	2.90458	1771.41
4.44547	3700.29	6.42945	4469.65	3.08727	2493.25	5.07194	3838.27	3.71666	3172.59	2.92593	1772.38
4.42142	3702.99	6.4224	4470.02	3.0897	2494.8	5.0624	3838.91	3.71393	3174.37	2.91957	1773.8
4.43211	3703.49	6.42737	4471.84	3.07854	2496.7	5.05506	3840.76	3.69983	3176.64	2.9314	1774.77
4.46624	3702.21	6.45758	4470.73	3.08343	2498.43	5.06841	3840.89	3.70203	3178.63	2.92084	1776.27
4.4589	3703.46	6.44984	4471.05	3.09572	2499.85	5.07334	3842.34	3.73067	3179.43	2.91816	1777.85
4.43471	3706.12	6.43595	4471.56	3.10615	2500.9	5.07305	3842.51	3.73037	3181.03	2.94722	1778.81
4.44709	3706.38	6.45803	4471.21	3.08579	2503.34	5.06383	3844.59	3.70869	3183.66	2.9542	1779.66
4.4694	3705.74	6.47311	4472.21	3.09046	2504.99	5.07529	3844.8	3.71153	3185.43	2.93604	1780.97
4.47325	3706.61	6.46056	4472.77	3.10101	2506.3	5.09149	3845.88	3.74321	3186.11	2.92876	1782.53
4.45934	3708.4	6.45248	4473.07	3.11746	2507.25	5.08705	3846.01	3.74299	3187.75	2.94073	1783.64
4.46122	3709.2	6.46595	4472.51	3.09337	2509.67	5.06227	3848.24	3.71785	3190.38	2.95748	1784.75
4.49628	3708.01	6.47622	4472.68	3.0903	2511.5	5.0668	3849.09	3.71237	3192.56	2.9467	1786.02
4.47799	3710.12	6.47489	4474.38	3.10951	2512.81	5.09371	3849.95	3.74017	3193.41	2.94289	1787.38
4.45528	3712.36	6.45773	4475.14	3.13007	2513.75	5.10116	3849.71	3.75473	3194.56	2.9595	1788.11
4.4661	3712.59	6.45762	4475.16	3.10343	2516.21	5.08497	3851.85	3.72894	3197.01	2.95545	1789.57
4.49179	3712.22	6.4797	4474.27	3.09002	2518.49	5.07388	3852.74	3.71977	3199.53	2.9508	1791.17
4.49175	3712.93	6.48933	4474.98	3.11964	2519.31	5.09038	3854.21	3.74237	3200.6	2.94237	1792.65
4.47258	3714.88	6.46582	4477.11	3.13149	2520.47	5.10938	3853.7	3.76579	3201.33	2.95993	1793.58
4.47372	3716.07	6.45296	4477.57	3.11276	2522.52	5.09529	3855.84	3.73297	3204.14	2.98154	1794.02
4.50615	3714.99	6.48002	4476.52	3.10244	2524.69	5.1005	3855.94	3.71928	3206.83	2.96406	1795.69
4.49918	3715.95	6.49246	4475.99	3.12601	2525.79	5.10412	3857.39	3.75247	3207.61	2.95033	1797.52
4.47809	3718.54	6.4629	4479.27	3.13525	2527.17	5.10812	3857.74	3.77802	3208.28	2.9695	1798.53
4.4863	3718.94	6.45475	4479.73	3.13164	2528.88	5.10155	3859.18	3.7489	3211	2.97512	1799.51
4.50723	3718.27	6.47928	4478.67	3.10534	2531.59	5.11184	3859.7	3.73333	3213.46	2.98133	1800.4
4.5134	3719.01	6.48618	4478.47	3.11646	2533.1	5.11514	3860.57	3.76293	3214.45	2.96674	1801.99
4.48233	3721.84	6.47129	4480.66	3.14397	2533.86	5.12291	3861.4	3.77775	3215.46	2.97696	1803.38
4.49329	3722.1	6.46373	4481.4	3.13601	2535.67	5.10917	3862.3	3.75955	3217.92	2.98395	1804.35
4.51959	3721.3	6.48119	4480.67	3.11965	2538.03	5.11898	3863.6	3.75049	3220.07	2.97248	1805.72
4.51899	3722.47	6.49281	4480.28	3.14159	2539.22	5.13588	3863.13	3.7626	3221.54	2.97736	1806.99
4.4916	3724.94	6.47372	4482.52	3.16223	2539.99	5.12823	3864.7	3.78562	3222.46	2.97633	1808.25
4.50484	3725	6.46192	4483.63	3.14235	2542.19	5.11595	3865.78	3.7702	3224.61	3.00006	1809.02
4.53421	3724.36	6.47531	4483.08	3.12528	2544.64	5.12576	3866.67	3.7501	3227.42	2.98825	1810.58
4.53932	3724.62	6.49289	4482.38	3.14206	2545.87	5.14397	3867.03	3.77923	3228.3	2.97939	1811.98
4.51269	3727.16	6.47964	4484.81	3.16748	2546.61	5.13244	3867.53	3.79311	3229.33	2.98486	1813.21
4.50787	3728.67	6.45867	4485.9	3.14855	2548.81	5.12186	3869.77	3.77208	3231.78	2.99193	1814.34
4.54618	3727	6.4748	4485.2	3.14109	2550.76	5.13446	3869.56	3.75448	3234.51	2.9978	1815.49
4.55118	3727.41	6.48475	4485.51	3.16255	2551.86	5.14224	3871.17	3.77823	3235.84	2.98323	1817.28
4.51525	3730.79	6.4787	4487.2	3.17542	2552.98	5.14805	3870.99	3.80119	3236.54	3.00951	1818.12
4.51264	3731.75	6.45433	4488.24	3.15843	2555.04	5.13611	3872.38	3.7795	3238.93	2.99958	1819.49
4.55556	3729.82	6.46584	4488.12	3.13859	2557.5	5.14583	3873.09	3.76757	3241.22	3.00201	1820.65
4.55828	3730.87	6.4889	4488.97	3.16485	2558.62	5.14779	3873.91	3.79455	3242.35	2.99325	1822.2
4.53515	3732.83	6.47387	4489.62	3.19428	2559.03	5.15831	3874.79	3.8209	3242.94	3.01562	1822.84
4.53597	3733.72	6.46321	4490.04	3.16571	2561.55	5.14378	3875.2	3.80209	3245.17	3.0141	1824.5
4.56019	3733.39	6.46409	4491.85	3.1569	2563.55	5.14413	3877.28	3.76646	3248.38	3.00146	1825.89
4.57202	3733.15	6.48176	4491.54	3.18115	2564.54	5.1608	3876.85	3.79817	3249.15	3.00651	1827.21
4.55565	3735.2	6.48068	4491.53	3.19319	2565.54	5.16461	3878.34	3.83275	3249.63	3.00748	1828.61
4.54315	3736.88	6.46682	4493.42	3.18977	2567.05	5.15081	3879.15	3.80325	3252.05	3.02685	1829.2
4.57879	3735.25	6.47555	4493.83	3.15476	2569.95	5.13906	3880.81	3.77962	3255.02	3.02403	1830.61
4.5901	3735.67	6.48435	4493.45	3.18022	2570.9	5.15747	3881.08	3.79653	3256.55	3.01146	1832.3
4.56857	3737.63	6.49379	4493.88	3.19678	2572.07	5.16682	3882.26	3.8365	3256.79	3.01256	1833.67
4.55615	3739.19	6.47308	4495.98	3.19451	2573.55	5.1587	3883.09	3.81326	3259.08	3.03744	1834.35
4.58755	3738.37	6.47047	4496.17	3.16403	2576.19	5.16374	3884.27	3.77884	3262.21	3.02647	1835.63
4.60189	3737.93	6.48424	4496.65	3.1843	2577.58	5.17188	3884.89	3.80768	3263.45	3.02401	1837.1
4.58242	3740.21	6.49508	4497.34	3.21705	2577.9	5.18136	3885.25	3.83437	3264.19	3.02773	1838.5
4.56847	3741.87	6.49579	4497.29	3.20821	2579.59	5.17385	3886.74	3.83136	3265.77	3.03253	1839.8
4.6027	3740.37	6.47917	4498.79	3.17939	2582.32	5.16453	3887.21	3.80849	3268.44	3.02999	1841.09
4.62858	3739.8	6.48712	4499.74	3.18232	2584.1	5.173	3888.8	3.81117	3270.23	3.03298	1842.29
4.59828	3741.97	6.50757	4498.98	3.22038	2584.54	5.18554	3888.47	3.8444	3270.81	3.03806	1843.43
4.58762	3743.97	6.50445	4499.67	3.20806	2586.25	5.18598	3890.13	3.83549	3272.73	3.05767	1844.07
4.60658	3743.34	6.50044	4501.38	3.17861	2589	5.18211	3890.57	3.80392	3275.87	3.03349	1846.09
4.63794	3742.15	6.50029	4501.32	3.19108	2590.49	5.19979	3890.97	3.81809	3277.35	3.0313	1847.57
4.61166	3744.43	6.51505	4500.9	3.22084	2591.25	5.18864	3892.57	3.8458	3278.16	3.05073	1848.65
4.59937	3745.87	6.51381	4503.06	3.21833	2592.8	5.18895	3892.58	3.84049	3279.98	3.05993	1849.5
4.62224	3745.5	6.527	4502.48	3.19437	2595.25	5.18536	3894.64	3.82029	3282.71	3.04847	1850.78
4.64058	3744.69	6.50921	4503.22	3.20782	2596.81	5.20077	3894.24	3.82142	3284.62	3.04955	1852.41
4.63077	3746.49	6.52893	4504.14	3.23479	2597.39	5.2003	3895.7	3.85749	3285	3.04531	1853.84
4.61406	3747.87	6.54493	4503.96	3.23055	2599.01	5.18571	3896.68	3.85502	3286.66	3.06401	1854.71
4.64373	3747.08	6.54397	4503.93	3.19417	2602.02	5.19466	3897.9	3.82892	3289.38	3.05727	1856.01
4.65505	3746.61	6.53181	4504.98	3.21047	2603.43	5.21794	3897.83	3.82332	3291.86	3.05412	1857.39
4.64333	3748.51	6.53952	4506.34	3.24494	2603.88	5.21763	3897.87	3.86587	3292.12	3.05992	1858.59
4.61366	3750.98	6.55534	4505.72	3.24003	2605.37	5.20229	3900.34	3.86775	3293.59	3.06727	1859.82
4.64307	3749.84	6.55989	4505.52	3.20655	2608.22	5.20222	3900.42	3.83314	3296.53	3.07025	1861.12
4.66107	3749.57	6.54821	4506.96	3.21383	2609.78	5.21706	3901.86	3.83157	3298.74	3.06044	1862.57
4.64364	3751.19	6.5562	4507.87	3.23887	2610.71	5.22415	3901.88	3.87198	3299.17	3.06627	1863.86
4.6372	3752.57	6.56865	4507.31	3.24739	2612.02	5.21245	3902.62	3.87392	3300.59	3.07847	1864.83
4.65371	3751.88	6.57378	4507.11	3.22089	2614.53	5.21408	3904.21	3.83648	3303.94	3.07518	1865.97
4.67277	3751.96	6.56881	4508.61	3.20767	2616.99	5.22565	3903.82	3.83831	3305.89	3.06947	1867.75
4.65662	3753.06	6.57053	4509.34	3.24961	2617.32	5.22917	3905.59	3.88132	3306.31	3.07631	1868.94
4.63688	3755.57	6.57819	4509.01	3.25665	2618.53	5.2218	3905.97	3.88366	3307.81	3.09023	1869.89
4.66309	3754.29	6.59388	4508.37	3.22811	2621.13	5.22717	3906.9	3.84406	3311.15	3.08746	1870.91
4.67269	3754.72	6.58385	4509.82	3.21696	2623.39	5.23126	3907.83	3.84661	3313.05	3.07433	1872.55
4.66514	3755.63	6.5669	4511.63	3.2512	2624.17	5.24156	3907.56	3.88215	3313.63	3.08632	1873.75
4.64742	3757.61	6.59364	4510.56	3.26841	2625.2	5.23966	3909.12	3.89839	3314.72	3.10254	1874.85
4.66506	3757.39	6.61063	4509.79	3.23303	2628	5.22835	3909.91	3.85571	3318.06	3.09461	1875.92
4.68376	3756.76	6.59654	4510.97	3.23631	2629.91	5.24443	3910.27	3.84682	3320.53	3.09246	1877.33
4.67987	3757.77	6.58489	4513.12	3.26114	2630.72	5.24288	3911.64	3.88787	3320.92	3.10318	1878.1
4.65286	3759.98	6.58826	4512.96	3.26668	2632.06	5.24912	3911.49	3.91403	3321.62	3.11397	1879.44
4.67361	3759.94	6.61702	4511.73	3.24804	2634.36	5.23855	3913.07	3.87489	3324.55	3.0979	1880.71
4.69856	3758.55	6.62264	4511.59	3.24749	2636.26	5.25108	3913.48	3.86864	3327	3.09508	1882.13
4.68681	3760.49	6.59813	4514.64	3.28424	2636.78	5.26111	3913.16	3.89728	3327.89	3.10874	1883.08
4.67371	3761.51	6.60021	4514.55	3.28159	2638.14	5.25773	3915.14	3.90917	3329.05	3.11728	1884.09
4.67696	3762.54	6.63125	4513.31	3.24038	2641.1	5.24151	3915.85	3.88943	3331.32	3.10741	1885.55
4.70084	3761.35	6.63257	4513.22	3.24311	2643.38	5.26386	3915.95	3.87301	3333.84	3.09476	1887.21
4.68902	3763.09	6.62632	4514.6	3.28321	2643.76	5.27629	3917	3.90716	3334.56	3.11928	1888.01
4.6761	3764.5	6.61048	4516.31	3.28889	2644.97	5.25002	3917.69	3.91347	3335.96	3.11882	1889.13
4.68435	3764.74	6.63117	4515.47	3.26262	2647.44	5.25701	3918.63	3.88728	3338.82	3.108	1890.78
4.70108	3764.57	6.64264	4515.03	3.2598	2649.5	5.26326	3919.42	3.87822	3341.09	3.10655	1892.26
4.69789	3765.27	6.62632	4515.83	3.28306	2650.45	5.27706	3918.96	3.91493	3341.58	3.12462	1893.26
4.68557	3767.05	6.62845	4517.76	3.30297	2651.31	5.26589	3921.14	3.93464	3342.52	3.13489	1894.01
4.69622	3766.82	6.63547	4517.35	3.26825	2654	5.26335	3921.43	3.89898	3345.4	3.12458	1895.36
4.71518	3766.83	6.65084	4516.82	3.26591	2656.14	5.27775	3922.04	3.88948	3348.01	3.11698	1896.99
4.70009	3767.97	6.65192	4516.74	3.2871	2657.21	5.2738	3923.2	3.91672	3348.81	3.11975	1898.5
4.70928	3768.57	6.63823	4517.99	3.29923	2658.39	5.27268	3923.26	3.93794	3349.61	3.14443	1899.28
4.7192	3768.22	6.64977	4519.11	3.28897	2660.36	5.27149	3925.16	3.90968	3352.31	3.15193	1899.81
4.73636	3768.23	6.67043	4518.23	3.28045	2662.41	5.29579	3924.64	3.88402	3355.38	3.13052	1901.61
4.72647	3769.02	6.6606	4518.62	3.29658	2663.56	5.29262	3924.73	3.92105	3356.12	3.13244	1903.03
4.7257	3770.27	6.65748	4518.77	3.30977	2664.75	5.28471	3926.92	3.94949	3356.59	3.13905	1904.15
4.74528	3769.15	6.6628	4519.04	3.30421	2666.42	5.28876	3926.93	3.92559	3359.15	3.15189	1904.96
4.74585	3770.37	6.6796	4519.91	3.27951	2669.06	5.28596	3927.77	3.89766	3362.07	3.13833	1906.41
4.75131	3770.02	6.67599	4520.08	3.29796	2670.29	5.30278	3928.59	3.93276	3362.89	3.13502	1907.87
4.72102	3773.1	6.6694	4520.37	3.32632	2670.99	5.2963	3928.77	3.95734	3363.6	3.16046	1908.74
4.73886	3772.14	6.67041	4520.33	3.3085	2673.06	5.29201	3930.01	3.93485	3366.02	3.16062	1909.77
4.75459	3772.39	6.69652	4519.22	3.2915	2675.59	5.29402	3930.95	3.91517	3368.74	3.14078	1911.43
4.74433	3773.17	6.69616	4520.26	3.30763	2676.8	5.3053	3930.65	3.93601	3369.9	3.15479	1912.32
4.73261	3775	6.6891	4521.69	3.33141	2677.62	5.3043	3932.23	3.9666	3370.4	3.16631	1913.4
4.74055	3774.74	6.68657	4521.81	3.32214	2679.45	5.3107	3932.53	3.94629	3372.58	3.16209	1914.59
4.75135	3775.37	6.7067	4521.01	3.30224	2681.84	5.31166	3932.45	3.92711	3375.21	3.15009	1916.16
4.74812	3775.66	6.69965	4521.28	3.31159	2683.34	5.32188	3933.69	3.94774	3376.61	3.15818	1917.34
4.74174	3777.38	6.70087	4521.2	3.34041	2684.05	5.31076	3934.62	3.96656	3377.36	3.17737	1917.93
4.75274	3776.75	6.70329	4522.36	3.3307	2685.72	5.30607	3934.71	3.95851	3379.25	3.18013	1919.3
4.76794	3777.08	6.72325	4522.47	3.31295	2688	5.32922	3935.78	3.94972	3381.33	3.16991	1920.55
4.76829	3777.07	6.72319	4522.48	3.33162	2689.14	5.33206	3936.1	3.96007	3382.79	3.17364	1921.5
4.74304	3779.84	6.70944	4523.07	3.34342	2690.43	5.32056	3936.38	3.97933	3383.58	3.18636	1922.6
4.76198	3778.83	6.71618	4522.75	3.34237	2691.94	5.31647	3937.14	3.97164	3385.38	3.18124	1923.84
4.77085	3779.51	6.72836	4522.2	3.32859	2693.99	5.3299	3938.27	3.95102	3387.95	3.17058	1925.21
4.7773	3779.15	6.74341	4521.59	3.33597	2695.52	5.33542	3938.08	3.96022	3389.47	3.17357	1926.53
4.76421	3781.13	6.72446	4523.73	3.3562	2696.42	5.34774	3937.67	3.99254	3389.97	3.19704	1927.15
4.76665	3781.2	6.71571	4524.98	3.3475	2698.23	5.33147	3940.06	3.97316	3392.22	3.19388	1928.4
4.79282	3780.67	6.73434	4524.2	3.33212	2700.49	5.33205	3940.24	3.96587	3394.38	3.18415	1929.65
4.7897	3781.09	6.74744	4523.65	3.34272	2701.97	5.31897	3941.27	3.97623	3395.7	3.18625	1930.8
4.7728	3783.08	6.73713	4524.13	3.35976	2702.95	5.33749	3942.13	3.98837	3396.85	3.20668	1931.74
4.78839	3782.5	6.73186	4524.3	3.34247	2705.26	5.34803	3941.8	3.98381	3398.69	3.19669	1933
4.80188	3782.51	6.75667	4523.26	3.32387	2707.7	5.34782	3942.53	3.95775	3401.47	3.18315	1934.45
4.81322	3782.29	6.75138	4524.92	3.35379	2708.53	5.3478	3943.92	3.98546	3402.33	3.19043	1935.54
4.78779	3784.31	6.76703	4524.99	3.3665	2709.78	5.34105	3944.11	4.00322	3403.33	3.20869	1936.56
4.79563	3784.73	6.74973	4525.76	3.35813	2711.54	5.34133	3944.79	3.98997	3405.38	3.19854	1938.06
4.80188	3784.74	6.75084	4525.69	3.34529	2713.67	5.36487	3945.68	3.97767	3407.64	3.18879	1939.42
4.81486	3784.87	6.76494	4525.12	3.36091	2714.96	5.3551	3945.92	3.98085	3409.46	3.20583	1940.3
4.80449	3785.55	6.77419	4524.71	3.36539	2716.42	5.35365	3946.19	4.01092	3409.97	3.22156	1941
4.81044	3786.4	6.76432	4525.11	3.37694	2717.58	5.34972	3948.31	4.0033	3411.87	3.2273	1942.09
4.81735	3786.05	6.7683	4524.99	3.34617	2720.47	5.3509	3948.26	3.9902	3413.97	3.20057	1943.72
4.81967	3786.87	6.78148	4525.39	3.36228	2721.72	5.36181	3948.9	3.99546	3415.69	3.21784	1944.52
4.81886	3787.28	6.78802	4526.37	3.37692	2722.84	5.3602	3950.08	4.01153	3416.73	3.23101	1945.69
4.82099	3787.78	6.77941	4526.74	3.38531	2724.14	5.35087	3950.3	4.01697	3418.16	3.23265	1946.43
4.82312	3788.43	6.79175	4526.21	3.36385	2726.5	5.36486	3951.76	3.9983	3420.47	3.22004	1947.7
4.83641	3787.78	6.78902	4526.31	3.37599	2727.92	5.36854	3951.86	4.00787	3421.96	3.21805	1949.25
4.82402	3789.68	6.80462	4525.71	3.38016	2729.42	5.36092	3952.36	4.02196	3423.17	3.23881	1950.11
4.82327	3789.8	6.80205	4525.74	3.39274	2730.55	5.36553	3954.04	4.01105	3425.3	3.24225	1950.53
4.83827	3790.1	6.79922	4525.83	3.38128	2732.51	5.37178	3953.95	4.00528	3427.23	3.22343	1952.61
4.84201	3789.94	6.7974	4525.94	3.3802	2734.24	5.38019	3954.67	4.0217	3428.36	3.22875	1953.84
4.84143	3790.73	6.7992	4525.87	3.38984	2735.61	5.36879	3956.04	4.03154	3429.59	3.23786	1954.65
4.84059	3791.36	6.81289	4525.46	3.38868	2737.32	5.38011	3955.72	4.02096	3431.51	3.24089	1955.5
4.8368	3791.93	6.80131	4527.97	3.38849	2739.08	5.38496	3957.08	4.01388	3433.56	3.23458	1957.17
4.85855	3791.63	6.80934	4527.65	3.39689	2740.43	5.39234	3957.45	4.0283	3434.81	3.22755	1958.53
4.84046	3792.77	6.81418	4527.38	3.40874	2741.53	5.37786	3957.88	4.04259	3435.88	3.25135	1959.16
4.85567	3792.95	6.82901	4526.77	3.40452	2743.18	5.37905	3959.22	4.03819	3437.53	3.24087	1960.42
4.85325	3793.25	6.81229	4527.48	3.40653	2744.75	5.40074	3959.22	4.02098	3439.77	3.25262	1961.56
4.85975	3793.63	6.81142	4527.51	3.40649	2746.32	5.39573	3959.4	4.02824	3441.5	3.24759	1962.7
4.85051	3794.77	6.82285	4527.08	3.40746	2747.96	5.39269	3960.5	4.04863	3442.39	3.25471	1963.56
4.85477	3794.92	6.83115	4526.68	3.41393	2749.37	5.38464	3961.84	4.04784	3444.02	3.26312	1964.48
4.85392	3795.88	6.82762	4526.79	3.40483	2751.35	5.38937	3962.22	4.03957	3445.99	3.25091	1966.02
4.86745	3795.07	6.81351	4527.43	3.41149	2752.7	5.41031	3963.16	4.04221	3447.62	3.24872	1967.24
4.86071	3796.67	6.82488	4528.07	3.42171	2753.84	5.40184	3963.38	4.05059	3448.93	3.25596	1968.32
4.86542	3796.53	6.84493	4528.39	3.41689	2755.63	5.39863	3963.71	4.0515	3450.46	3.27134	1969.19
4.86309	3797.69	6.84233	4528.45	3.40962	2757.51	5.413	3965.14	4.04043	3452.6	3.25481	1970.71
4.86055	3798.18	6.81732	4529.51	3.43447	2758.23	5.40322	3965.37	4.0455	3454.19	3.253	1972.04
4.8846	3797.17	6.82964	4529.02	3.44242	2759.3	5.39706	3966.15	4.05703	3455.43	3.26948	1972.76
4.8747	3798.65	6.85306	4528.07	3.42872	2761.24	5.41023	3967.26	4.05672	3457.06	3.28478	1973.67
4.87846	3798.58	6.85414	4528.02	3.4207	2763.2	5.42288	3966.88	4.05695	3458.78	3.26498	1975.14
4.87725	3799.8	6.83222	4528.92	3.42385	2764.8	5.41887	3967.6	4.05856	3460.37	3.27308	1976.17
4.88266	3799.51	6.82878	4529.07	3.44326	2765.6	5.40985	3969.36	4.06389	3461.92	3.27039	1977.24
4.88158	3800.57	6.84941	4528.17	3.44068	2767.33	5.42038	3969.05	4.06078	3463.77	3.27237	1978.79
4.87739	3801.21	6.8612	4527.68	3.44268	2768.81	5.4259	3970.06	4.06867	3465.17	3.28216	1979.62
4.87918	3801.8	6.83908	4530.15	3.43101	2770.8	5.4291	3970.84	4.07297	3466.54	3.28177	1980.54
4.88997	3801.76	6.83945	4530.62	3.45109	2771.64	5.42387	3971.03	4.08589	3467.6	3.28078	1981.85
4.89303	3801.72	6.87298	4529.23	3.45308	2773.08	5.41289	3972.49	4.07677	3469.55	3.28653	1983.17
4.89134	3803	6.86562	4529.48	3.44378	2774.91	5.42732	3972.98	4.06654	3471.72	3.28109	1984.28
4.89408	3802.78	6.85714	4529.79	3.44306	2776.58	5.44041	3972.58	4.08202	3472.76	3.27709	1985.69
4.89378	3803.94	6.84388	4530.36	3.45647	2777.6	5.42593	3974.61	4.08202	3474.33	3.29612	1986.34
4.90443	3803.49	6.86482	4529.5	3.46145	2778.94	5.42237	3975.2	4.0778	3476.15	3.29232	1987.9
4.89852	3804.6	6.86682	4529.45	3.4516	2780.86	5.43769	3975.27	4.07075	3478.16	3.2834	1989.17
4.89936	3805.26	6.8627	4529.64	3.45328	2782.45	5.43644	3976.95	4.08227	3479.56	3.29382	1990.1
4.90374	3805.2	6.85039	4530.09	3.47295	2783.23	5.43574	3977.02	4.09478	3480.73	3.30205	1991.09
4.91732	3805.41	6.86215	4531.52	3.45727	2785.28	5.4327	3978.43	4.09674	3482.2	3.3078	1992.41
4.90757	3806.02	6.87382	4531.25	3.46229	2786.74	5.43575	3979.02	4.08248	3484.33	3.29527	1993.59
4.9124	3806.73	6.86839	4531.48	3.4767	2787.66	5.4524	3978.67	4.07929	3486.4	3.29509	1994.91
4.91015	3807.26	6.85958	4531.87	3.45751	2789.95	5.44128	3980.89	4.09368	3487.57	3.31237	1995.71
4.91507	3807.59	6.86602	4531.59	3.46977	2791.11	5.44826	3980.68	4.0958	3489.17	3.32177	1996.87
4.91128	3808.5	6.88125	4530.96	3.46693	2792.92	5.44781	3981.93	4.09049	3491.13	3.29557	1998.45
4.9118	3808.78	6.88648	4530.77	3.48572	2793.65	5.45627	3982.55	4.09111	3492.95	3.29919	1999.75
4.92476	3809.07	6.88262	4530.93	3.48403	2795.16	5.44831	3982.85	4.11201	3493.84	3.32302	2000.42
4.9361	3808.36	6.88521	4530.84	3.48112	2796.82	5.44214	3985.02	4.1093	3495.57	3.32611	2001.6
4.91874	3810.43	6.88399	4531.13	3.47804	2798.51	5.46703	3984.37	4.10162	3497.5	3.32157	2002.55
4.91423	3811	6.901	4531.81	3.48629	2799.79	5.46748	3985.11	4.10789	3498.96	3.32272	2003.51
4.93373	3810.52	6.88303	4533.06	3.4875	2801.23	5.46446	3986.51	4.11569	3500.34	3.32354	2005.02
4.94465	3810.44	6.89136	4532.67	3.48432	2802.88	5.4482	3986.95	4.11859	3501.83	3.32784	2005.84
4.93714	3811.09	6.89488	4532.56	3.48322	2804.5	5.47411	3988.05	4.10526	3503.94	3.3208	2007.21
4.93907	3812.04	6.91854	4531.62	3.48125	2806.24	5.46813	3988.46	4.12107	3505.18	3.31636	2008.56
4.93772	3812.19	6.89734	4532.53	3.49956	2807.17	5.46211	3989.11	4.13251	3506.3	3.32619	2009.92
4.95806	3811.87	6.89541	4532.59	3.49197	2808.91	5.47524	3990.36	4.11467	3508.64	3.32367	2011.17
4.94093	3813.36	6.90901	4532.05	3.49584	2810.41	5.48555	3990.08	4.10189	3511.03	3.33859	2011.91
4.94327	3813.56	6.92413	4531.34	3.50085	2811.72	5.48066	3990.35	4.12053	3512.16	3.33002	2013.2
4.94486	3814.43	6.91938	4531.49	3.49696	2813.43	5.47389	3992.5	4.14048	3513.06	3.34702	2014.25
4.96808	3812.98	6.90904	4531.97	3.50222	2814.77	5.46163	3992.87	4.12541	3515.1	3.34309	2015.35
4.96223	3814.26	6.92208	4532.61	3.50848	2816.17	5.49515	3993.73	4.12029	3517.08	3.33469	2016.61
4.95412	3815.18	6.93887	4533	3.51575	2817.37	5.48642	3994.17	4.12965	3518.57	3.33856	2017.79
4.95826	3815.32	6.93872	4533.03	3.51151	2818.97	5.47651	3994.59	4.13644	3519.81	3.35655	2018.92
4.97306	3815.33	6.93146	4533.3	3.49852	2821.03	5.47784	3996.46	4.13176	3521.56	3.34286	2020.22
4.95901	3816.19	6.94656	4532.69	3.50708	2822.44	5.492	3996.04	4.12734	3523.75	3.34617	2021.09
4.96004	3817.29	6.95251	4532.38	3.52975	2823.22	5.4994	3996.81	4.14061	3524.95	3.34294	2022.53
4.95994	3817.57	6.94934	4532.49	3.52715	2824.65	5.4781	3998.55	4.14497	3526.46	3.36608	2023.56
4.98494	3816.48	6.95117	4532.42	3.51641	2826.49	5.48954	3998.64	4.15013	3527.8	3.35921	2024.51
4.96488	3818.53	6.94688	4532.61	3.52188	2827.94	5.49317	4000.21	4.13459	3530.17	3.3495	2026.01
4.96502	3818.63	6.96155	4532.03	3.53501	2828.97	5.49556	4000.2	4.14535	3531.56	3.35075	2027.29
4.97292	3819.32	6.96413	4531.91	3.53664	2830.29	5.50602	4001.42	4.15326	3532.9	3.3646	2028.48
4.98786	3818.48	6.95245	4532.34	3.52357	2832.15	5.49564	4002.2	4.15226	3534.54	3.37302	2029.12
4.97236	3820.16	6.95792	4532.2	3.53197	2833.45	5.49627	4002.98	4.14679	3536.47	3.37397	2030.1
4.96103	3821.46	6.97241	4531.57	3.53468	2834.83	5.50678	4004.04	4.161	3537.67	3.36917	2031.59
4.98207	3820.51	6.98401	4531.15	3.5422	2835.97	5.50738	4004.03	4.1681	3539.04	3.38579	2032.31
4.99171	3820.92	6.9663	4531.82	3.54007	2837.49	5.50239	4006.13	4.15853	3540.97	3.37842	2033.12
4.98806	3821.14	6.97309	4531.53	3.53282	2839.34	5.51806	4005.85	4.14922	3543.28	3.3763	2034.7
4.9812	3822.69	6.99221	4530.77	3.54234	2840.63	5.52135	4006.27	4.15969	3544.62	3.37786	2035.74
4.98291	3822.81	6.98895	4530.85	3.54693	2841.97	5.50715	4008.3	4.16747	3546.04	3.38802	2036.37
4.99446	3822.79	6.98014	4531.33	3.55066	2843.24	5.50473	4008.53	4.17277	3547.46	3.38864	2037.69
4.99398	3823.5	6.97015	4531.71	3.53667	2845.46	5.52285	4009.76	4.17355	3549.09	3.38534	2038.92
4.98899	3823.98	6.99916	4530.42	3.55281	2846.43	5.52485	4009.67	4.16746	3550.98	3.39163	2039.76
4.98252	3825.56	7.00026	4530.33	3.54195	2848.27	5.51604	4010.95	4.18881	3551.84	3.41075	2040.36
5.01239	3823.66	6.99688	4530.55	3.54555	2849.81	5.5137	4012.13	4.18141	3553.69	3.39242	2041.78
5.00669	3824.95	6.99684	4530.56	3.54101	2851.63	5.52721	4012.55	4.18199	3555.3	3.38685	2042.96
5.00178	3825.73	7.00041	4530.56	3.54176	2853.37	5.52799	4013.78	4.1787	3557	3.40063	2043.97
4.99288	3826.81	7.01488	4530.1	3.5537	2854.57	5.52815	4013.74	4.18664	3558.45	3.40779	2044.95
5.02129	3825.82	7.01902	4529.92	3.55642	2856.04	5.52566	4015.82	4.19313	3559.81	3.4111	2045.43
5.02188	3825.78	7.01103	4530.46	3.55993	2857.5	5.54206	4015.51	4.1879	3561.61	3.39641	2047.26
5.00782	3827.73	7.00472	4531.89	3.56078	2859.12	5.5403	4016.68	4.18907	3563.19	3.40518	2048.3
5.00112	3828.47	7.02212	4531.02	3.56879	2860.24	5.53847	4017.62	4.18882	3564.99	3.42108	2048.62
5.02577	3827.43	7.03207	4530.92	3.55946	2862.21	5.53734	4017.76	4.19062	3566.71	3.42687	2049.88
5.02704	3828.17	7.03529	4529.96	3.55793	2863.99	5.54999	4019.44	4.18849	3568.55	3.39903	2051.37
5.01333	3829.13	7.00985	4531.97	3.56923	2865.3	5.55279	4019.31	4.18752	3570.38	3.40536	2052.4
4.99952	3831.18	7.01347	4532.04	3.56693	2866.98	5.53666	4020.22	4.20107	3571.5	3.42932	2053
5.0382	3828.88	7.03117	4531.32	3.55799	2868.94	5.54528	4021.56	4.18541	3573.87	3.42512	2054.18
5.03371	3829.92	7.0339	4531.2	3.57182	2870.23	5.56267	4021.09	4.19957	3575.04	3.41395	2055.21
5.02209	3831.15	7.01705	4531.87	3.58011	2871.55	5.55452	4022.85	4.20721	3576.5	3.40655	2056.79
5.0197	3831.68	7.01915	4531.69	3.58882	2872.7	5.55167	4023.48	4.21777	3577.83	3.42976	2057.74
5.0418	3831.31	7.03976	4530.88	3.58483	2874.39	5.55528	4024.09	4.19632	3580.15	3.43467	2058.31
5.04443	3831.11	7.04805	4530.59	3.5733	2876.36	5.5674	4025.04	4.20135	3581.8	3.41464	2059.85
5.03139	3832.92	7.03857	4530.99	3.5876	2877.55	5.5672	4025.03	4.22072	3582.8	3.42716	2061.12
5.02056	3833.91	7.03324	4531.18	3.60273	2878.48	5.5587	4026.37	4.23077	3583.99	3.44588	2061.55
5.05012	3832.61	7.0352	4531.05	3.58574	2880.43	5.56117	4027.34	4.21973	3585.88	3.45497	2062.2
5.05148	3833.44	7.05709	4530.18	3.58793	2882.09	5.57378	4027.14	4.19957	3588.66	3.44045	2063.61
5.03422	3834.57	7.04211	4530.8	3.5855	2883.86	5.58484	4028.68	4.21476	3589.92	3.43072	2064.79
5.02571	3836.34	7.0445	4530.7	3.61	2884.47	5.57942	4028.85	4.2273	3591.14	3.43901	2065.8
5.05179	3834.7	7.05396	4530.31	3.59914	2886.33	5.56434	4029.58	4.22425	3592.85	3.46191	2066.51
5.05496	3835.47	7.07398	4529.53	3.58927	2888.3	5.5814	4030.9	4.2178	3594.82	3.44795	2067.25
5.03358	3837.2	7.05489	4530.25	3.59776	2889.78	5.58808	4030.72	4.22023	3596.5	3.44109	2069.01
5.03439	3837.81	7.03725	4530.97	3.60207	2891.14	5.58361	4031.37	4.23976	3597.52	3.45204	2069.78
5.06074	3836.84	7.05952	4530.03	3.60943	2892.52	5.57828	4033.09	4.22692	3599.59	3.45342	2070.5
5.06794	3836.41	7.08727	4528.89	3.59897	2894.54	5.58799	4032.83	4.23531	3601.05	3.45832	2071.84
5.04384	3839.26	7.06776	4529.7	3.60834	2895.9	5.59304	4033.92	4.23781	3602.68	3.44602	2072.99
5.02463	3840.56	7.05856	4530.05	3.60681	2897.49	5.58318	4035.04	4.24057	3604.24	3.45516	2073.92
5.06157	3839.54	7.07271	4529.49	3.61132	2899.07	5.58165	4035.63	4.24052	3605.94	3.45595	2075.23
5.07046	3838.98	7.09692	4528.6	3.60416	2900.89	5.59899	4036.7	4.23931	3607.7	3.45109	2076.58
5.06359	3840.14	7.0733	4529.59	3.62531	2901.79	5.61842	4036.15	4.25357	3608.9	3.45254	2077.74
5.03325	3842.69	7.05773	4530.2	3.62743	2903.09	5.59242	4036.97	4.24173	3610.91	3.46948	2078.26
5.06186	3841.55	7.077	4529.4	3.61744	2905.08	5.59854	4038.89	4.24116	3612.76	3.47396	2079.69
5.08158	3841.02	7.11925	4527.63	3.62491	2906.46	5.60758	4038.61	4.23513	3614.82	3.47143	2080.39
5.06876	3841.98	7.09953	4528.44	3.63279	2907.75	5.60625	4039.3	4.2668	3615.33	3.46368	2081.67
5.04368	3844.8	7.07252	4529.51	3.63849	2908.93	5.60266	4040.74	4.26617	3616.83	3.46831	2083.11
5.07742	3842.79	7.0858	4528.98	3.627	2910.89	5.60258	4040.71	4.24575	3619.29	3.48223	2083.66
5.08693	3843.3	7.12369	4527.43	3.62412	2912.62	5.60708	4042.43	4.2464	3621.06	3.47028	2084.93
5.067	3844.64	7.12193	4527.5	3.65289	2913.22	5.62146	4042.3	4.26279	3622.27	3.47255	2086.29
5.06425	3845.71	7.09278	4528.75	3.65484	2914.29	5.62657	4042.15	4.2808	3623.14	3.48199	2087.29
5.08667	3844.7	7.09264	4528.75	3.64219	2916.2	5.61503	4043.99	4.26147	3625.41	3.491	2087.84
5.09257	3844.78	7.12267	4527.52	3.63127	2918.25	5.63106	4044.13	4.2583	3627.5	3.48915	2089.13
5.08271	3846.33	7.12569	4527.3	3.65144	2919.18	5.63012	4044.17	4.27279	3628.49	3.47938	2090.5
5.06412	3847.84	7.09638	4528.51	3.66086	2920.13	5.623	4045.37	4.29636	3629.02	3.48448	2091.45
5.09595	3846.88	7.10278	4528.29	3.65005	2921.99	5.62055	4046.49	4.27899	3631.27	3.49679	2092.23
5.11298	3845.78	7.13951	4526.17	3.64636	2923.69	5.63968	4045.97	4.26576	3633.6	3.48631	2093.8
5.10015	3847.48	7.1391	4524.63	3.64843	2925.35	5.62953	4047.54	4.28128	3634.63	3.48526	2094.97
5.07994	3849.14	7.1173	4525.5	3.67942	2925.71	5.62578	4048.42	4.29131	3635.85	3.49186	2095.76
5.102	3848.31	7.11245	4525.71	3.66062	2927.53	5.62534	4048.88	4.28982	3637.42	3.5041	2097.03
5.11942	3848.04	7.14186	4524.52	3.65896	2929.12	5.64724	4049.94	4.26681	3640.12	3.50584	2097.71
5.10398	3849	7.14994	4524.25	3.66496	2930.49	5.64659	4049.97	4.28897	3641	3.49687	2098.98
5.08718	3851.32	7.12939	4525.09	3.67616	2931.55	5.63431	4050.51	4.30181	3642	3.50022	2100.49
5.11295	3849.79	7.1172	4525.59	3.67116	2933.08	5.62823	4052.56	4.28886	3644.14	3.51088	2101.26
5.12769	3849.75	7.15106	4524.14	3.66511	2934.88	5.64328	4052.11	4.28815	3645.87	3.49877	2102.39
5.11878	3850.79	7.15831	4523.82	3.67361	2936.1	5.66322	4052.01	4.29858	3647.18	3.50962	2103.41
5.10048	3852.33	7.14384	4524.43	3.68071	2937.27	5.65391	4053.95	4.30316	3648.6	3.51919	2104.45
5.11238	3852.54	7.13628	4524.74	3.67259	2939.05	5.64751	4054.14	4.29334	3650.56	3.52403	2104.86
5.12445	3851.76	7.16752	4523.45	3.67976	2940.31	5.65261	4054.92	4.28785	3652.62	3.52185	2106.38
5.12716	3852.82	7.17954	4522.93	3.68755	2941.39	5.66008	4055.86	4.30776	3653.6	3.51026	2107.73
5.10324	3854.44	7.15966	4523.8	3.69046	2942.98	5.6569	4055.92	4.3224	3654.65	3.52724	2108.16
5.13055	3853.66	7.15367	4524.13	3.67868	2944.61	5.64095	4057.56	4.29898	3656.98	3.52537	2109.58
5.14119	3853.43	7.1773	4523.13	3.6823	2946.02	5.65449	4058.08	4.2974	3658.95	3.53844	2110.27
5.12912	3854.3	7.18081	4522.96	3.70118	2946.92	5.67388	4057.57	4.32017	3659.84	3.51173	2111.81
5.10907	3856.78	7.17222	4523.3	3.70141	2948.15	5.66748	4059.42	4.33961	3660.49	3.51857	2113.05
5.13122	3855.42	7.16254	4523.69	3.68424	2950.18	5.6652	4059.86	4.32196	3662.66	3.53708	2113.88
5.15373	3855.17	7.18906	4522.61	3.6907	2951.57	5.66239	4060.02	4.2958	3665.3	3.5417	2114.32
5.13351	3856.57	7.19957	4521.9	3.70374	2952.58	5.68548	4061.42	4.32859	3665.83	3.5277	2116.09
5.11664	3858.46	7.17362	4521.96	3.70449	2953.94	5.67164	4061.84	4.35631	3666.13	3.53387	2117.25
5.14108	3857.46	7.17304	4521.08	3.68555	2956.17	5.66696	4061.95	4.33043	3668.56	3.53257	2118.22
5.16148	3856.25	7.18912	4520.36	3.68759	2957.73	5.67552	4063.77	4.30912	3670.93	3.5368	2119.21
5.14924	3858.31	7.21062	4519.54	3.70088	2958.97	5.67745	4063.72	4.32876	3672.07	3.53944	2120.72
5.12152	3860.13	7.19847	4520.02	3.716	2959.8	5.67125	4064.58	4.34567	3672.88	3.54347	2121.55
5.13638	3860.5	7.18353	4520.61	3.69958	2961.96	5.67371	4065.89	4.33963	3674.75	3.55571	2122.09
5.16456	3858.78	7.20371	4519.77	3.69344	2963.87	5.68382	4065.57	4.32552	3676.87	3.55648	2123.67
5.15037	3860.29	7.21757	4519.22	3.70987	2964.91	5.69755	4067.14	4.33481	3678.28	3.54912	2124.69
5.13784	3861.76	7.20052	4519.96	3.72469	2965.73	5.68111	4067.78	4.3548	3678.91	3.56775	2125.02
5.16	3860.75	7.20946	4519.6	3.70591	2968.08	5.68513	4067.94	4.35816	3680.35	3.56024	2126.49
5.16419	3861.49	7.21846	4519.22	3.69964	2969.99	5.68677	4069.85	4.33122	3682.9	3.55235	2127.54
5.16494	3861.47	7.22597	4518.91	3.72191	2970.78	5.69548	4069.57	4.35788	3683.52	3.55527	2128.64
5.14149	3864.07	7.21654	4519.3	3.73723	2971.41	5.70376	4069.82	4.37458	3684.42	3.55839	2130.03
5.15908	3863.11	7.22456	4518.6	3.72016	2973.74	5.69404	4071.59	4.35655	3686.48	3.57794	2130.17
5.18755	3862.17	7.23386	4516.43	3.71736	2975.32	5.70891	4071.22	4.33307	3689.02	3.57139	2131.55
5.17437	3863.56	7.23183	4516.55	3.72531	2976.61	5.71494	4071.13	4.35592	3689.94	3.55935	2133.07
5.15567	3865.15	7.22116	4517.02	3.74063	2977.67	5.70452	4073.47	4.38487	3690.38	3.57274	2133.6
5.15938	3865.83	7.22403	4516.88	3.73081	2979.4	5.69454	4073.75	4.377	3691.81	3.58333	2134.5
5.18943	3863.91	7.24358	4516.05	3.71802	2981.41	5.70751	4074.59	4.35912	3693.97	3.56606	2136.05
5.1707	3866.29	7.23727	4516.33	3.73182	2982.65	5.71341	4075.18	4.35584	3695.83	3.57318	2136.89
5.15225	3867.62	7.21849	4517.03	3.75262	2983.5	5.71811	4075.02	4.39272	3695.95	3.58508	2137.81
5.16503	3867.95	7.24685	4515.9	3.74834	2984.83	5.7102	4076.38	4.38226	3697.73	3.58702	2138.9
5.19517	3866.29	7.25697	4515.49	3.73639	2986.82	5.7149	4077.28	4.35603	3700.36	3.58056	2139.62
5.18481	3867.38	7.24818	4515.89	3.74501	2988	5.72646	4076.92	4.3628	3701.73	3.56698	2141.55
5.16399	3869.63	7.22798	4516.69	3.75872	2988.91	5.71386	4078.51	4.39248	3702.22	3.58695	2142.47
5.17116	3869.71	7.25535	4514.2	3.7471	2990.72	5.71581	4079.28	4.38789	3703.75	3.60271	2142.62
5.20538	3868.32	7.27623	4512.54	3.74724	2992.39	5.71416	4079.98	4.35938	3706.5	3.58267	2144.42
5.19193	3869.17	7.25671	4513.27	3.74398	2994.14	5.73093	4080.96	4.37005	3707.96	3.5906	2145.52
5.18124	3871.04	7.23477	4514.22	3.77478	2994.22	5.72709	4081.08	4.3941	3708.7	3.60219	2146
5.17903	3871.34	7.24686	4513.75	3.75588	2996.46	5.72363	4082.32	4.38932	3710.34	3.61898	2146.91
5.21385	3870.12	7.27251	4512.73	3.74492	2998.38	5.74185	4082.75	4.37018	3712.72	3.59609	2148
5.2084	3870.84	7.2757	4512.51	3.75592	2999.66	5.73882	4082.84	4.38618	3713.88	3.59644	2149.1
5.17357	3873.59	7.25242	4513.54	3.77654	3000.5	5.73477	4083.9	4.39908	3714.95	3.59434	2150.86
5.19346	3873.2	7.2511	4513.6	3.7692	3002.04	5.7432	4084.91	4.40702	3716.08	3.61204	2151.22
5.21618	3871.9	7.28683	4512.15	3.75219	3004.12	5.73967	4084.92	4.37778	3718.73	3.6096	2152.13
5.2147	3873.17	7.28925	4511.28	3.76211	3005.5	5.76019	4084.88	4.38023	3720.52	3.59837	2153.93
5.19232	3874.61	7.265	4511.08	3.79048	3006	5.75714	4086.52	4.40894	3721.15	3.61011	2154.63
5.2022	3875.11	7.25464	4511.51	3.78796	3007.16	5.7429	4086.88	4.41228	3722.43	3.61643	2155.22
5.24172	3872.83	7.29725	4509.74	3.76906	3009.35	5.74716	4087.2	4.38728	3724.94	3.62406	2156.7
5.24036	3873.18	7.30924	4509.31	3.78342	3010.39	5.76366	4088.41	4.38059	3727.01	3.60894	2157.76
5.20497	3876.51	7.27448	4510.7	3.80669	3010.59	5.76108	4088.45	4.4224	3727.18	3.6179	2158.47
5.21441	3876.01	7.27059	4510.85	3.80473	3012.14	5.75382	4088.67	4.43661	3728	3.63595	2159.6
5.25131	3874.93	7.30718	4509.33	3.77215	3014.56	5.7632	4090.04	4.39675	3730.93	3.62031	2160.54
5.25125	3875.05	7.30828	4509.3	3.77255	3016.24	5.76807	4090.33	4.39021	3733.05	3.62519	2161.59
5.22213	3877.24	7.28307	4510.32	3.80442	3016.59	5.75625	4090.63	4.42307	3733.61	3.61627	2163.17
5.22969	3877.62	7.28017	4509.98	3.79972	3017.94	5.7525	4092.18	4.43174	3734.77	3.63552	2163.66
5.26687	3875.25	7.31236	4506.94	3.78669	3019.95	5.77692	4092.16	4.41294	3736.89	3.62814	2164.82
5.26016	3876.27	7.31234	4506.88	3.78519	3021.61	5.78534	4091.97	4.40348	3738.93	3.62315	2166.36
5.24577	3877.96	7.29595	4507.54	3.80911	3022.15	5.7764	4092.58	4.4342	3739.52	3.62346	2167.38
5.23492	3878.77	7.28186	4508.1	3.81559	3023.15	5.76495	4094.63	4.44734	3740.49	3.64865	2167.59
5.27341	3877.5	7.32432	4506.37	3.79614	3025.34	5.77476	4094.3	4.41768	3742.94	3.63735	2169.44
5.27394	3877.49	7.32531	4506.29	3.79173	3027.07	5.79745	4093.67	4.4091	3744.98	3.62395	2170.73
5.2544	3878.86	7.29891	4507.38	3.82087	3027.66	5.7869	4095.74	4.44232	3745.54	3.64773	2171.06
5.24862	3880.45	7.29013	4507.71	3.82017	3028.87	5.7768	4096.4	4.45164	3746.6	3.6534	2172.47
5.28084	3878.42	7.3284	4506.18	3.80671	3030.64	5.77273	4096.45	4.43113	3748.73	3.66041	2173.02
5.28354	3878.61	7.33261	4504.15	3.8042	3032.28	5.7875	4098.11	4.40956	3751.35	3.64033	2174.46
5.25679	3881.22	7.29373	4505.46	3.83062	3032.62	5.7921	4098.04	4.44211	3751.99	3.64997	2175.79
5.2633	3880.83	7.28394	4505.84	3.83003	3033.93	5.7715	4098.94	4.4641	3752.76	3.66023	2176.28
5.28958	3880.14	7.32781	4504.05	3.80037	3036.54	5.78449	4100.42	4.42977	3755.47	3.65555	2177.44
5.30056	3879.83	7.34755	4503.3	3.80521	3038.17	5.79831	4100.1	4.42663	3757.36	3.66213	2178.54
5.27979	3881.1	7.31208	4504.7	3.8322	3038.69	5.80127	4100.28	4.44578	3758.47	3.66094	2179.25
5.26923	3882.86	7.28677	4505.71	3.83462	3040.06	5.7881	4102.29	4.46921	3759.18	3.6674	2180.44
5.30075	3881.2	7.32131	4504.23	3.82411	3041.75	5.79891	4102.02	4.44966	3761.21	3.65963	2181.65
5.31246	3880.42	7.35961	4502.73	3.81435	3043.57	5.80825	4102.2	4.42726	3763.76	3.66135	2182.58
5.28698	3882.97	7.32797	4503.94	3.83151	3044.52	5.81194	4103.82	4.45594	3764.46	3.66417	2183.83
5.27989	3883.87	7.29447	4505.32	3.84644	3045.25	5.79793	4104.22	4.47884	3765.03	3.67744	2184.66
5.30833	3882.07	7.31974	4504.35	3.82603	3047.42	5.80607	4104.11	4.44998	3767.58	3.67638	2185.22
5.32932	3881.45	7.35225	4501.05	3.82408	3049.12	5.82125	4105.6	4.44084	3769.83	3.67579	2186.85
5.29394	3884.33	7.33829	4501.37	3.84525	3049.84	5.80781	4105.96	4.47042	3770.33	3.67603	2187.66
5.27985	3885.2	7.30402	4502.74	3.84808	3051.08	5.79656	4106.48	4.4805	3771.4	3.68676	2188.27
5.31715	3884.12	7.33357	4501.62	3.83623	3053.08	5.80971	4108	4.45638	3773.91	3.68395	2189.59
5.33482	3883.1	7.34918	4500.96	3.83002	3054.92	5.81667	4107.82	4.44678	3776.18	3.68578	2190.1
5.29056	3885.9	7.34562	4501.08	3.86057	3055.35	5.82192	4108.56	4.47178	3776.97	3.67054	2192.02
5.29585	3886.84	7.31367	4502.38	3.85539	3056.79	5.81327	4109.95	4.49136	3777.54	3.69529	2192.7
5.32759	3884.89	7.32749	4501.82	3.84097	3058.65	5.82477	4109.67	4.4882	3779.13	3.6953	2193.05
5.3374	3884.29	7.36087	4500.5	3.843	3060.27	5.83543	4110.56	4.45639	3782.12	3.68431	2194.94
5.3095	3887.16	7.35231	4500.82	3.86338	3061.04	5.81959	4111.98	4.47597	3783.14	3.68718	2195.9
5.30361	3887.79	7.3249	4501.98	3.87031	3062.04	5.81807	4112.02	4.50068	3783.58	3.6977	2196.43
5.33555	3885.76	7.33277	4501.6	3.85038	3064.17	5.81976	4113.5	4.49466	3785.34	3.70248	2197.85
5.35228	3885.81	7.36736	4500.25	3.83762	3066.51	5.8308	4113.68	4.47424	3787.6	3.69563	2198.66
5.32741	3887.61	7.35481	4499.01	3.86355	3067.11	5.83371	4113.9	4.48611	3788.89	3.69391	2199.88
5.29706	3889.71	7.32653	4499.73	3.8804	3067.62	5.82575	4116.01	4.50141	3789.91	3.71352	2200.97
5.33061	3888.78	7.33845	4499.22	3.86131	3069.88	5.83916	4115.64	4.48697	3791.89	3.70857	2201.57
5.35779	3887.02	7.37101	4497.91	3.85225	3071.79	5.85694	4115.11	4.48015	3793.87	3.70681	2202.66
5.32979	3888.91	7.36606	4498.15	3.87926	3072.47	5.84806	4117.36	4.49669	3794.99	3.70355	2204
5.31266	3891.21	7.33956	4499.22	3.88456	3073.61	5.82785	4117.98	4.51025	3796.04	3.72766	2203.89
5.34267	3889.34	7.34724	4498.88	3.87217	3075.34	5.8511	4117.84	4.4985	3797.96	3.71304	2205.87
5.3634	3888.22	7.37071	4497.96	3.85992	3077.4	5.85696	4119.33	4.48508	3800.22	3.70475	2206.91
5.35446	3889.94	7.36918	4498.02	3.88367	3078.13	5.8468	4119.61	4.50072	3801.37	3.70683	2207.86
5.33061	3891.53	7.35358	4498.6	3.90063	3078.58	5.83821	4120.41	4.52788	3801.75	3.72306	2208.85
5.34011	3891.33	7.34842	4498.85	3.88595	3080.48	5.831	4122.02	4.51109	3803.84	3.71274	2210.17
5.3852	3889.42	7.38592	4497.37	3.87284	3082.6	5.85894	4121.31	4.49345	3806.08	3.70977	2211.26
5.35225	3891.49	7.38266	4497.48	3.90125	3083.04	5.86298	4123.31	4.50257	3807.71	3.71616	2212.41
5.33342	3892.99	7.34801	4498.87	3.90221	3084.42	5.84761	4123.75	4.53083	3808.14	3.73397	2213.44
5.34972	3892.98	7.36522	4498.17	3.90115	3085.61	5.85356	4124.44	4.5219	3809.94	3.72453	2214.43
5.38573	3890.69	7.38519	4497.35	3.87483	3088.04	5.8728	4125.08	4.50075	3812.28	3.71579	2215.7
5.3641	3892.23	7.39991	4495.1	3.89054	3089.18	5.86501	4125.33	4.51916	3813.32	3.7289	2216.91
5.34341	3894.76	7.37382	4495.6	3.91573	3089.67	5.86326	4126.18	4.53768	3814.18	3.73372	2217.73
5.34952	3894.31	7.38217	4495.31	3.9115	3091.06	5.86554	4127.44	4.53003	3815.85	3.7302	2218.68
5.38313	3892.44	7.39109	4494.98	3.89452	3093.26	5.87085	4127.29	4.51903	3817.81	3.73034	2220.3
5.36693	3894.64	7.39872	4494.62	3.90283	3094.5	5.87615	4128.58	4.52086	3819.46	3.7423	2220.95
5.33826	3896.42	7.38871	4495.03	3.91205	3095.61	5.87629	4129.25	4.53623	3820.61	3.74293	2221.66
5.3592	3896.04	7.38607	4495.11	3.89991	3097.39	5.87008	4129.44	4.54099	3821.86	3.74394	2223.32
5.40001	3893.84	7.39881	4494.57	3.90032	3098.89	5.88724	4130.92	4.53088	3823.72	3.74782	2223.95
5.37991	3895.14	7.40066	4494.49	3.90431	3100.35	5.88764	4131.1	4.53549	3825.26	3.73702	2225.26
5.3499	3897.95	7.39939	4494.58	3.91223	3101.6	5.87141	4131.62	4.54913	3826.33	3.75859	2226.43
5.35717	3897.93	7.40326	4494.41	3.91596	3102.85	5.87996	4133.17	4.54851	3827.7	3.74854	2227.36
5.39783	3895.39	7.40643	4494.29	3.9178	3104.25	5.89768	4132.8	4.53525	3829.81	3.73567	2228.74
5.38764	3897.07	7.41202	4494.09	3.92196	3105.47	5.89476	4132.84	4.53473	3831.51	3.75805	2229.73
5.3564	3899.32	7.40105	4494.43	3.92751	3106.6	5.88123	4134.93	4.56312	3832.08	3.76922	2230.27
5.37561	3898.48	7.41669	4491.89	3.9201	3108.53	5.87763	4135.37	4.56554	3833.21	3.75328	2231.52
5.40911	3897.46	7.42544	4491.34	3.9169	3110.12	5.88687	4136.3	4.53801	3835.86	3.75866	2232.98
5.39843	3898.1	7.40668	4492.1	3.92298	3111.46	5.89565	4137	4.54414	3837.48	3.76038	2233.89
5.36945	3900.34	7.40613	4492.18	3.93213	3112.68	5.89294	4137.23	4.56936	3838.06	3.77857	2234.16
5.38116	3900.45	7.42369	4491.41	3.9263	3114.37	5.89508	4139.13	4.56246	3839.74	3.77053	2235.74
5.41506	3898.36	7.44364	4490.63	3.92421	3115.95	5.90958	4138.7	4.54238	3842.17	3.76344	2236.82
5.40604	3899.3	7.42037	4491.54	3.92653	3117.43	5.90277	4139.32	4.55699	3843.26	3.75824	2238.01
5.37837	3902.01	7.42439	4491.38	3.94647	3118.22	5.89607	4141.07	4.57106	3844.4	3.78448	2239.08
5.38448	3901.62	7.4315	4491.07	3.95489	3119.03	5.90386	4140.89	4.57257	3845.77	3.79103	2239.34
5.42974	3899.53	7.43757	4490.82	3.93737	3121.2	5.91878	4142.12	4.56535	3847.55	3.76663	2241.18
5.42252	3900.6	7.43291	4491	3.93861	3122.56	5.91414	4142.72	4.56478	3849.29	3.78132	2242.05
5.38423	3902.97	7.41871	4491.55	3.93905	3124.13	5.89819	4143.35	4.58231	3850.12	3.77877	2242.81
5.40008	3903.02	7.43432	4490.8	3.96197	3124.82	5.91326	4144.83	4.58448	3851.37	3.7925	2243.83
5.43862	3900.94	7.43583	4488.78	3.95606	3126.35	5.93005	4144.32	4.58425	3852.78	3.781	2245.26
5.42896	3901.54	7.43689	4488.77	3.9482	3128	5.91736	4144.89	4.57543	3854.82	3.78528	2245.98
5.39715	3904.37	7.41548	4489.58	3.97002	3128.5	5.90255	4147.29	4.58259	3856.07	3.78708	2247.32
5.39899	3904.81	7.43057	4488.96	3.95636	3130.31	5.91586	4147.08	4.58221	3857.79	3.79663	2248.17
5.44828	3901.67	7.45032	4488.13	3.95743	3131.65	5.93471	4148.45	4.58233	3859.22	3.78456	2249.5
5.4419	3902.94	7.42623	4489.11	3.96745	3132.75	5.93309	4148.52	4.59028	3860.47	3.79124	2250.67
5.42244	3904.68	7.41588	4489.61	3.97133	3134.17	5.91616	4149.37	4.59458	3861.86	3.79955	2251.69
5.41918	3904.89	7.43748	4488.67	3.96666	3135.6	5.92731	4150.75	4.59441	3863.39	3.79106	2252.8
5.46526	3902.54	7.45401	4487.97	3.97036	3136.99	5.92996	4150.68	4.57868	3865.48	3.79492	2253.9
5.45173	3904.17	7.42972	4488.97	3.96767	3138.4	5.93859	4151.9	4.5894	3866.84	3.80305	2255.13
5.42818	3905.67	7.42115	4489.34	3.98501	3139.06	5.93537	4152.6	4.61717	3867.34	3.8143	2255.47
5.44023	3905.34	7.42515	4489.13	3.98752	3140.15	5.92478	4153.27	4.60591	3869.05	3.81426	2256.72
5.46654	3904.69	7.45276	4488	3.97784	3141.93	5.95006	4154.36	4.59583	3870.96	3.80257	2258.06
5.45706	3905.27	7.43344	4488.74	3.98302	3143.11	5.94834	4154.39	4.59553	3872.63	3.81092	2258.83
5.42832	3907.21	7.40773	4489.77	3.99161	3144.04	5.93919	4155.2	4.60927	3873.7	3.82888	2259.71
5.44273	3907.43	7.42515	4489.11	3.98957	3145.4	5.94089	4156.67	4.61542	3874.89	3.81506	2260.83
5.47487	3905.4	7.44694	4488.21	3.98746	3146.72	5.96219	4156.07	4.61564	3876.45	3.8073	2262
5.4737	3905.45	7.43304	4488.78	3.99371	3148.02	5.95916	4156.98	4.60702	3878.23	3.81785	2263.26
5.45136	3907.69	7.41935	4489.39	3.99657	3149.29	5.95084	4158.52	4.62213	3879.17	3.82515	2264.07
5.45117	3908.24	7.42933	4489	3.99807	3150.45	5.94529	4158.67	4.61699	3880.83	3.82848	2264.73
5.47931	3906.47	7.44193	4488.48	3.9989	3151.71	5.974	4159.5	4.62916	3881.78	3.82433	2266.35
5.49527	3905.64	7.43849	4488.68	3.99725	3152.97	5.9718	4160.07	4.62833	3883.27	3.82193	2267.36
5.45684	3909.23	7.41622	4489.51	4.01077	3153.85	5.94737	4160.77	4.63066	3884.71	3.83769	2267.82
5.46626	3908.66	7.42457	4489.16	4.0019	3155.54	5.96328	4161.75	4.62832	3886.29	3.82967	2269.45
5.48844	3907.2	7.44491	4488.29	3.99641	3157.13	5.98121	4161.89	4.6257	3887.8	3.83439	2270.22
5.49835	3907.4	7.4403	4488.53	4.00603	3158.28	5.97667	4162.07	4.63643	3888.9	3.8368	2271.2
5.46465	3910.07	7.41591	4489.46	4.01157	3159.44	5.9637	4163.14	4.63278	3890.52	3.84327	2272.47
5.46274	3910.2	7.42887	4488.94	4.01099	3160.63	5.97821	4164.03	4.62565	3892.38	3.83726	2273.24
5.49217	3909.29	7.45521	4487.92	4.01877	3161.72	5.99319	4163.64	4.64284	3893.37	3.84598	2274.33
5.50311	3908.99	7.45038	4488.14	4.00164	3163.89	5.99152	4163.74	4.64336	3894.74	3.84498	2275.63
5.47739	3910.61	7.42193	4489.28	4.01319	3164.99	5.97185	4165.81	4.64951	3895.71	3.84925	2276.1
5.46656	3911.83	7.43185	4488.87	4.02026	3166.04	5.98073	4166.07	4.63534	3897.92	3.85229	2277.64
5.50832	3910.06	7.46766	4487.42	4.02441	3167.25	6.00034	4165.58	4.63666	3899.52	3.84317	2278.65
5.51388	3909.71	7.4686	4487.37	4.02526	3168.38	6.00101	4166.58	4.64856	3900.63	3.84871	2279.44
5.47702	3912.08	7.4489	4488.18	4.01911	3170.11	5.98401	4168.13	4.65853	3901.54	3.86852	2280.46
5.48679	3912.57	7.44674	4488.29	4.03422	3170.96	5.98509	4168.11	4.64719	3903.58	3.85578	2281.51
5.51582	3910.9	7.48627	4486.68	4.02696	3172.5	6.01441	4167.72	4.65565	3904.81	3.84252	2282.78
5.53547	3909.63	7.4847	4486.68	4.03676	3173.38	6.0224	4169.01	4.65318	3906.54	3.84973	2284.34
5.50625	3911.73	7.46696	4487.41	4.04426	3174.44	6.00634	4169.7	4.65781	3907.95	3.87298	2284.74
5.49102	3913.86	7.44022	4488.56	4.03344	3176.06	5.99751	4169.89	4.6669	3909.03	3.87267	2285.39
5.52999	3911.39	7.48408	4486.76	4.04224	3177.23	6.0137	4169.41	4.66618	3910.41	3.8604	2287.15
5.54748	3910.28	7.48125	4486.91	4.03916	3178.65	6.03049	4170.13	4.65502	3912.44	3.86098	2288.22
5.51283	3912.95	7.47009	4487.34	4.04106	3179.87	6.00737	4171.69	4.67094	3913.32	3.87796	2288.61
5.49565	3914.87	7.4683	4487.42	4.03319	3181.51	6.01071	4171.62	4.6714	3914.71	3.87849	2290
5.5305	3912.66	7.47468	4487.14	4.03925	3182.78	6.01577	4171.4	4.67215	3916.09	3.86928	2290.98
5.55247	3911.27	7.48462	4486.74	4.05248	3183.53	6.0334	4172.19	4.67003	3917.7	3.88374	2291.86
5.52961	3913.62	7.48318	4486.77	4.05862	3184.83	6.02199	4173.37	4.67872	3918.94	3.89397	2292.53
5.50418	3915.71	7.49002	4486.52	4.04656	3186.67	6.02296	4173.28	4.6773	3920.42	3.88896	2293.35
5.5505	3912.77	7.48234	4486.82	4.05059	3187.94	6.03569	4173.01	4.67485	3922.11	3.88512	2294.7
5.56286	3912.05	7.49353	4486.36	4.06591	3188.63	6.03499	4173.01	4.67997	3923.39	3.89164	2295.2
5.53542	3914.79	7.48503	4486.76	4.06496	3189.64	6.0305	4174.86	4.68443	3924.68	3.89692	2296.56
5.51015	3916.65	7.49004	4486.63	4.04886	3191.78	6.02821	4175.26	4.67634	3926.56	3.89971	2297
5.54939	3914.2	7.50878	4485.81	4.05222	3193.25	6.04857	4174.67	4.67035	3928.37	3.88657	2298.5
5.57281	3912.71	7.50409	4485.95	4.06935	3194.06	6.04868	4174.66	4.68921	3929.26	3.89372	2299.64
5.54881	3915.58	7.49568	4486.54	4.06895	3195.24	6.03605	4175.38	4.69515	3930.49	3.91029	2299.73
5.5143	3917.74	7.49726	4486.71	4.06125	3196.79	6.03313	4177.32	4.69081	3932.19	3.90542	2301.51
5.55336	3915.26	7.50892	4486.65	4.06009	3198.3	6.0514	4176.78	4.68909	3933.65	3.89808	2302.17
5.5777	3914.31	7.52056	4485.79	4.07642	3198.97	6.0438	4177.02	4.69506	3935.1	3.90219	2303.32
5.55024	3916.86	7.51333	4485.75	4.07085	3200.71	6.03621	4177.77	4.71111	3935.8	3.92	2304.04
5.52865	3918.19	7.51064	4486.04	4.06772	3202.24	6.04248	4179.03	4.71422	3936.93	3.92469	2304.27
5.55765	3916.48	7.52166	4485.8	4.07613	3203.42	6.05454	4178.7	4.69875	3939.02	3.90549	2306
5.5804	3916.2	7.51133	4486.37	4.07785	3204.61	6.06742	4178.36	4.70265	3940.46	3.92045	2306.22
5.56676	3917.18	7.51033	4487.48	4.07729	3206.05	6.05178	4179.18	4.70852	3941.77	3.92631	2307.58
5.54598	3918.49	7.52155	4487.06	4.08823	3206.88	6.05164	4180.93	4.70674	3943.39	3.9264	2307.93
5.56459	3917.61	7.51613	4487.6	4.09189	3208.05	6.06865	4180.47	4.71392	3944.52	3.91463	2309.6
5.58809	3917.14	7.51099	4487.86	4.09374	3209.48	6.07341	4180.34	4.7153	3945.84	3.9251	2310.29
5.58085	3917.6	7.52868	4487.12	4.08788	3210.93	6.06065	4180.74	4.71066	3947.59	3.93813	2310.59
5.54366	3919.94	7.5272	4487.18	4.09122	3212.12	6.05199	4182.65	4.71949	3948.72	3.9324	2311.76
5.57881	3918.4	7.51319	4487.73	4.09474	3213.37	6.07987	4182.22	4.72165	3950.06	3.91623	2312.94
5.59866	3917.93	7.50755	4487.96	4.09504	3214.57	6.08891	4181.98	4.72699	3951.26	3.92781	2314.28
5.58158	3919.02	7.51905	4487.46	4.10224	3215.88	6.07102	4182.47	4.72236	3952.94	3.94349	2314.4
5.55708	3920.56	7.53992	4486.58	4.08378	3217.89	6.06453	4183.08	4.72323	3954.47	3.95129	2315.38
5.56902	3920.97	7.52896	4487.03	4.09643	3219.02	6.07892	4184.49	4.71925	3956.24	3.93572	2316.47
5.60463	3918.86	7.5124	4487.7	4.10851	3219.87	6.08339	4184.3	4.73624	3957.02	3.93116	2317.57
5.59167	3919.66	7.51694	4487.52	4.11155	3220.94	6.08185	4184.34	4.74039	3958.29	3.95799	2318.13
5.56726	3921.44	7.53025	4487.03	4.10233	3222.61	6.06383	4185.36	4.73681	3959.76	3.94808	2318.82
5.57327	3922.15	7.5426	4486.5	4.10759	3223.9	6.08398	4186.32	4.73103	3961.45	3.94075	2320.36
5.60989	3919.86	7.517	4487.54	4.11097	3225.37	6.09038	4186.19	4.74386	3962.35	3.9417	2321.13
5.59913	3920.54	7.51096	4487.79	4.11795	3226.36	6.08905	4186.19	4.73649	3964.1	3.96129	2321.84
5.57706	3922.55	7.53301	4486.89	4.11195	3227.78	6.07685	4187.08	4.73632	3965.7	3.96223	2322.19
5.58563	3922.73	7.5424	4486.48	4.11051	3229.29	6.0796	4188.65	4.73662	3967.21	3.94092	2324
5.61341	3920.98	7.5194	4487.4	4.11479	3230.5	6.09735	4188.11	4.74982	3968.27	3.95071	2325.08
5.61692	3920.77	7.51803	4487.45	4.11418	3232.02	6.09677	4188.12	4.7595	3969.08	3.96143	2325.24
5.58634	3923.55	7.53602	4486.72	4.12032	3233.23	6.08482	4190	4.75717	3970.78	3.97474	2326.54
5.59166	3923.75	7.52974	4487	4.13276	3234.37	6.10107	4190.15	4.75386	3972.22	3.9483	2327.63
5.61731	3922.1	7.51803	4487.43	4.13776	3235.31	6.10614	4190.02	4.75303	3973.68	3.95016	2328.96
5.61797	3922.27	7.51472	4489.43	4.11744	3237.44	6.08782	4190.94	4.74792	3975.46	3.96912	2329.77
5.58806	3925.26	7.53926	4488.74	4.12847	3238.51	6.09503	4192.54	4.76556	3976.31	3.97056	2330.13
5.59348	3924.92	7.53738	4488.82	4.13839	3239.21	6.11091	4192.09	4.76955	3977.45	3.95772	2332.05
5.61786	3923.4	7.51643	4489.64	4.14952	3240.34	6.12761	4191.6	4.76838	3978.8	3.96002	2333.01
5.61968	3924.49	7.50696	4490.03	4.13492	3241.97	6.09491	4192.94	4.75554	3980.98	3.97101	2333.49
5.60317	3925.7	7.55025	4488.25	4.13938	3243.13	6.10501	4194.27	4.76415	3982.07	3.98697	2334.68
5.60031	3925.86	7.55076	4488.24	4.14275	3244.35	6.11852	4193.88	4.78228	3982.87	3.97005	2335.36
5.6265	3924.95	7.51792	4489.63	4.14645	3245.41	6.11734	4193.92	4.77481	3984.53	3.97698	2336.65
5.63778	3924.83	7.49913	4490.38	4.13656	3247.39	6.10398	4195.71	4.78067	3985.64	3.97939	2337.52
5.60665	3926.82	7.5307	4489.11	4.1429	3248.63	6.10258	4196.43	4.76449	3987.8	3.98357	2338.22
5.60372	3927.3	7.54631	4489.03	4.14688	3249.96	6.11942	4195.96	4.77995	3988.61	3.97411	2339.91
5.63213	3926.62	7.53361	4491.13	4.16411	3250.46	6.13233	4196.78	4.79618	3989.17	3.98215	2340.53
5.64119	3926.07	7.50859	4492.19	4.15606	3252.06	6.11738	4198.11	4.78814	3990.85	3.99477	2341.31
5.61662	3927.61	7.53182	4491.33	4.15606	3253.22	6.11845	4198.07	4.77867	3992.89	3.99705	2342.33
5.61122	3929.03	7.54839	4490.63	4.17001	3254.27	6.13283	4198.11	4.7903	3993.87	3.98508	2343.24
5.64058	3927.34	7.53191	4491.21	4.17614	3255.12	6.13543	4199.7	4.7938	3995.05	3.99437	2344.61
5.63318	3927.86	7.50844	4492.14	4.15783	3257.08	6.12428	4200.01	4.80113	3996.08	4.00206	2345.01
5.61725	3929.44	7.5228	4491.56	4.15977	3258.31	6.1203	4200.18	4.7911	3997.85	4.01419	2345.85
5.62212	3929.89	7.54889	4491.85	4.16546	3259.42	6.13708	4201.51	4.79629	3999.07	3.99403	2346.97
5.63845	3928.85	7.53066	4493.42	4.17546	3260.74	6.14102	4201.63	4.80598	3999.89	3.99324	2348.16
5.64232	3928.97	7.51967	4493.87	4.17353	3261.93	6.13052	4201.9	4.79394	4002.09	4.01559	2348.95
5.62256	3931.2	7.53621	4493.16	4.16669	3263.54	6.12947	4203.11	4.80192	4003.31	4.01019	2349.34
5.62739	3930.92	7.5453	4492.76	4.19148	3263.7	6.14588	4203.55	4.80527	4004.62	3.99572	2351.41
5.63792	3930.74	7.53534	4493.21	4.19432	3264.93	6.15656	4203.3	4.8055	4005.92	3.99989	2352.35
5.64853	3931	7.50808	4494.49	4.19147	3266.17	6.14693	4203.48	4.78726	4008.19	4.01635	2352.66
5.63439	3931.84	7.5239	4495.82	4.16968	3268.33	6.13878	4205.43	4.79404	4009.62	4.0242	2354.04
5.63198	3932.59	7.55821	4494.46	4.20022	3268.25	6.15194	4205.53	4.80469	4010.72	4.00875	2355
5.65315	3931.99	7.55052	4494.78	4.21243	3269.16	6.15937	4205.32	4.81592	4011.74	4.00435	2356.56
5.66218	3931.43	7.51199	4496.35	4.18819	3270.93	6.15303	4206.11	4.80957	4013.54	4.03461	2356.99
5.63092	3933.81	7.52918	4495.66	4.17465	3273	6.13085	4208.26	4.80743	4015.15	4.03236	2357.49
[truncated: 35,657 more rows]

## Sheet: Fig. 4e
CoCrNi			O-5			O-13			O-30			Ni			AlFeCoNiCx			Al0.1CoCrFeNi
[truncated: 21 more rows]

[truncated: 53 more sheets: Fig. 5d, Fig. 5f, Fig. 5g, Fig. 5h, Supplementary Fig. 1b, Supplementary Fig. 1c, Supplementary Fig. 2b, Supplementary Fig. 2c, Supplementary Fig. 4-Cr, Supplementary Fig. 4-O, Supplementary Fig. 4-Co, Supplementary Fig. 4-Ni, Supplementary Fig. 5, Supplementary Fig. 7a, Supplementary Fig. 7b, Supplementary Fig. 9a, Supplementary Fig. 9b, Supplementary Fig. 9c, Supplementary Fig. 9d, Supplementary Fig. 9e …]
